# Supplementary material for: Evolutionarily new genes in humans with disease phenotypes reveal functional enrichment patterns shaped by adaptive innovation and sexual selection
Source: bioRxiv. 2024 Sep 4:2023.11.14.567139. Preprint. [Version 7] doi: 10.1101/2023.11.14.567139 (PMC10690195; doi:10.1101/2023.11.14.567139)
Supplement: Supplement 10 [file media-10.xlsx]

## Sheet: Sheet2
S3. Disease genes states (1 yes; 0 no) and their predictors
Gene	Symbol	Gene Length	Protein length	DNVs burden	Age(MYA)	Burden of rare variants	Disease or not
ENSG00000000005	TNMD	14949	317	NA	429	60	0
ENSG00000000419	DPM1	24120	295	NA	429	150	1
ENSG00000000457	SCYL3	44265	742	9	429	313	0
ENSG00000000460	C1orf112	59040	853	NA	429	349	0
ENSG00000000938	FGR	23121	529	1	429	170	0
ENSG00000000971	CFH	100478	1231	3	319	700	1
ENSG00000001036	FUCA2	16908	467	2	429	174	0
ENSG00000001084	GCLC	94505	639	2	429	211	1
ENSG00000001167	NFYA	29429	347	4	429	79	0
ENSG00000001460	STPG1	58098	334	1	352	153	0
ENSG00000001461	NIPAL3	57174	406	2	429	219	0
ENSG00000001497	LAS1L	96233	734	2	319	177	1
ENSG00000001561	ENPP4	16699	453	1	429	151	0
ENSG00000001617	SEMA3F	33983	785	3	429	431	0
ENSG00000001626	CFTR	261555	1480	9	429	946	1
ENSG00000001629	ANKIB1	155409	1089	7	429	347	0
ENSG00000001630	CYP51A1	49516	509	1	429	221	0
ENSG00000001631	KRIT1	47131	736	4	429	303	1
ENSG00000002016	RAD52	77508	418	5	429	270	0
ENSG00000002330	BAD	14835	168	NA	180	259	0
ENSG00000002549	LAP3	30772	519	1	429	253	0
ENSG00000002586	CD99	50113	185	NA	180	139	0
ENSG00000002587	HS3ST1	35744	307	5	429	207	0
ENSG00000002726	AOC1	36877	770	6	429	594	0
ENSG00000002745	WNT16	14091	365	1	429	162	0
ENSG00000002746	HECW1	453354	1606	5	429	650	0
ENSG00000002822	MAD1L1	417449	718	4	429	560	1
ENSG00000002834	LASP1	51910	261	2	429	181	0
ENSG00000002919	SNX11	15835	270	2	429	234	0
ENSG00000002933	TMEM176A	4706	235	NA	180	130	0
ENSG00000003056	M6PR	9397	277	NA	429	219	0
ENSG00000003096	KLHL13	219526	658	NA	352	170	0
ENSG00000003137	CYP26B1	18624	512	5	429	317	1
ENSG00000003147	ICA1	149425	512	4	352	352	0
ENSG00000003249	DBNDD1	15019	178	NA	429	199	0
ENSG00000003393	ALS2	81547	1691	3	429	1016	1
ENSG00000003400	CASP10	46287	522	3	352	267	1
ENSG00000003402	CFLAR	60523	480	NA	352	293	0
ENSG00000003436	TFPI	90205	304	1	429	135	0
ENSG00000003509	NDUFAF7	17502	441	NA	429	346	0
ENSG00000003756	RBM5	30102	815	1	429	302	0
ENSG00000003987	MTMR7	116557	660	2	429	396	0
ENSG00000003989	SLC7A2	73478	698	NA	429	427	0
ENSG00000004059	ARF5	3289	180	1	429	89	0
ENSG00000004139	SARM1	32355	724	NA	429	357	0
ENSG00000004142	POLDIP2	10894	368	1	429	129	0
ENSG00000004399	PLXND1	51462	1925	10	429	852	1
ENSG00000004455	AK2	28897	239	4	429	200	1
ENSG00000004468	CD38	74904	300	1	319	131	0
ENSG00000004478	FKBP4	10453	459	3	429	244	0
ENSG00000004487	KDM1A	64241	878	8	429	361	1
ENSG00000004534	RBM6	159859	1123	6	429	559	0
ENSG00000004660	CAMKK1	32738	532	3	429	268	0
ENSG00000004700	RECQL	32725	649	NA	429	284	1
ENSG00000004766	VPS50	128781	964	NA	429	401	1
ENSG00000004776	HSPB6	2463	160	NA	180	129	0
ENSG00000004777	ARHGAP33	13307	1287	3	429	757	0
ENSG00000004779	NDUFAB1	15302	156	NA	429	124	0
ENSG00000004799	PDK4	13017	411	2	352	147	0
ENSG00000004809	SLC22A16	51926	577	NA	429	396	0
ENSG00000004838	ZMYND10	4620	440	2	429	210	1
ENSG00000004846	ABCB5	141341	1257	5	352	619	0
ENSG00000004848	ARX	12271	562	NA	429	183	1
ENSG00000004864	SLC25A13	201926	676	4	429	282	1
ENSG00000004866	ST7	276858	585	2	429	257	0
ENSG00000004897	CDC27	71592	830	3	429	288	0
ENSG00000004939	SLC4A1	19745	911	7	429	330	1
ENSG00000004948	CALCR	150238	490	2	429	193	1
ENSG00000004961	HCCS	11777	268	NA	160	58	1
ENSG00000004975	DVL2	9175	736	8	352	432	0
ENSG00000005001	PRSS22	5440	317	1	160	244	0
ENSG00000005007	UPF1	36271	1129	19	429	380	0
ENSG00000005020	SKAP2	256399	359	2	429	117	0
ENSG00000005022	SLC25A5	2952	298	NA	429	58	0
ENSG00000005059	MCUB	128473	336	NA	429	130	0
ENSG00000005073	HOXA11	4075	313	NA	429	281	1
ENSG00000005075	POLR2J	5794	117	NA	429	51	0
ENSG00000005100	DHX33	28065	707	5	429	350	0
ENSG00000005102	MEOX1	21533	254	1	429	161	1
ENSG00000005108	THSD7A	461833	1657	12	429	729	0
ENSG00000005156	LIG3	29231	1009	7	429	568	1
ENSG00000005175	RPAP3	44781	665	2	429	258	0
ENSG00000005187	ACSM3	165677	586	2	352	324	0
ENSG00000005189	REXO5	43144	774	NA	352	300	0
ENSG00000005194	CIAPIN1	19232	312	NA	429	149	0
ENSG00000005206	SPPL2B	26411	592	1	429	437	0
ENSG00000005238	ATOSB	12220	538	NA	352	226	0
ENSG00000005243	COPZ2	11630	210	1	160	155	0
ENSG00000005249	PRKAR2B	117106	418	NA	429	128	0
ENSG00000005302	MSL3	17588	521	3	429	307	1
ENSG00000005339	CREBBP	155659	2442	41	429	1066	1
ENSG00000005379	TSPOAP1	27564	1857	NA	352	816	1
ENSG00000005381	MPO	11080	745	4	180	427	1
ENSG00000005421	PON1	26856	355	NA	99	133	1
ENSG00000005436	GCFC2	48277	781	NA	429	462	0
ENSG00000005448	WDR54	4025	334	1	429	150	0
ENSG00000005469	CROT	54130	640	1	429	277	0
ENSG00000005471	ABCB4	73984	1286	NA	429	501	1
ENSG00000005483	KMT2E	135775	1858	21	429	771	1
ENSG00000005486	RHBDD2	9927	364	NA	352	188	0
ENSG00000005513	SOX8	5209	446	NA	429	609	0
ENSG00000005700	IBTK	77757	1353	7	429	445	0
ENSG00000005801	ZNF195	39872	633	1	66	437	0
ENSG00000005810	MYCBP2	284620	4772	29	429	1361	0
ENSG00000005812	FBXL3	21899	428	2	429	142	1
ENSG00000005844	ITGAL	50909	1170	5	319	619	0
ENSG00000005882	PDK2	16801	407	1	319	188	0
ENSG00000005884	ITGA3	34371	1066	8	429	486	1
ENSG00000005889	ZFX	66610	844	2	429	184	0
ENSG00000005893	LAMP2	43148	454	3	429	126	1
ENSG00000005961	ITGA2B	17468	1039	2	352	391	1
ENSG00000005981	ASB4	54290	426	1	429	253	0
ENSG00000006007	GDE1	20405	331	1	429	175	0
ENSG00000006015	REX1BD	3540	201	NA	180	160	0
ENSG00000006016	CRLF1	13562	426	2	429	286	1
ENSG00000006025	OSBPL7	14422	842	4	429	308	0
ENSG00000006042	TMEM98	16902	226	1	429	114	1
ENSG00000006047	YBX2	6376	364	NA	429	159	0
ENSG00000006059	KRT33A	4736	404	3	160	217	0
ENSG00000006062	MAP3K14	53901	947	4	429	309	0
ENSG00000006071	ABCC8	84346	1603	9	429	1262	1
ENSG00000006116	CACNG3	106077	315	5	429	68	0
ENSG00000006118	TMEM132A	12699	1024	2	352	618	0
ENSG00000006125	AP2B1	139135	951	5	352	266	0
ENSG00000006128	TAC1	8386	129	1	352	40	0
ENSG00000006194	ZNF263	17926	683	4	180	506	0
ENSG00000006210	CX3CL1	12564	403	4	180	217	0
ENSG00000006282	SPATA20	12792	802	2	429	475	0
ENSG00000006283	CACNA1G	66759	2377	20	429	1081	1
ENSG00000006327	TNFRSF12A	3641	226	1	160	213	0
ENSG00000006377	DLX6	5487	293	NA	429	177	1
ENSG00000006432	MAP3K9	86987	1118	6	429	521	0
ENSG00000006451	RALA	84548	206	6	429	56	1
ENSG00000006453	BAIAP2L1	109440	511	1	429	210	0
ENSG00000006459	KDM7A	92237	941	NA	429	295	0
ENSG00000006468	ETV1	98437	491	2	429	249	0
ENSG00000006530	AGK	103834	422	2	429	213	1
ENSG00000006534	ALDH3B1	20118	468	2	352	313	0
ENSG00000006555	TTC22	21611	569	NA	429	294	0
ENSG00000006576	PHTF2	158711	785	4	429	302	0
ENSG00000006606	CCL26	20363	94	1	160	36	0
ENSG00000006607	FARP2	138556	1054	7	429	730	0
ENSG00000006611	USH1C	50516	899	1	429	436	1
ENSG00000006625	GGCT	8218	188	1	429	122	0
ENSG00000006634	DBF4	33060	674	2	352	233	0
ENSG00000006638	TBXA2R	12368	407	NA	429	443	1
ENSG00000006652	IFRD1	54269	451	3	429	263	1
ENSG00000006659	LGALS14	4963	168	1	66	82	0
ENSG00000006695	COX10	162246	443	NA	429	256	1
ENSG00000006704	GTF2IRD1	148800	976	1	429	408	1
ENSG00000006712	PAF1	5477	531	3	429	244	0
ENSG00000006715	VPS41	186217	854	5	429	344	1
ENSG00000006740	ARHGAP44	202145	818	4	429	409	0
ENSG00000006744	ELAC2	26415	826	NA	429	514	1
ENSG00000006747	SCIN	89462	715	5	352	420	0
ENSG00000006756	ARSD	25367	593	NA	429	227	0
ENSG00000006757	PNPLA4	29166	253	1	352	101	0
ENSG00000006788	MYH13	72265	1938	10	429	780	0
ENSG00000006831	ADIPOR2	97604	386	1	429	105	0
ENSG00000006837	CDKL3	84692	592	2	319	252	0
ENSG00000007001	UPP2	259452	374	2	429	158	0
ENSG00000007038	PRSS21	4539	314	2	319	313	0
ENSG00000007047	MARK4	186958	752	1	99	320	0
ENSG00000007062	PROM1	116150	865	4	429	404	1
ENSG00000007080	CCDC124	10970	223	NA	429	111	0
ENSG00000007129	CEACAM21	37325	293	2	66	213	0
ENSG00000007168	PAFAH1B1	91961	428	3	429	143	1
ENSG00000007171	NOS2	43763	1153	3	352	529	0
ENSG00000007174	DNAH9	371278	4486	15	429	1893	1
ENSG00000007202	BLTP2	30712	2235	NA	429	893	0
ENSG00000007216	SLC13A2	24485	641	16	429	335	0
ENSG00000007237	GAS7	288000	476	1	429	223	0
ENSG00000007255	TRAPPC6A	15309	173	1	180	106	0
ENSG00000007264	MATK	23837	508	2	429	372	0
ENSG00000007306	CEACAM7	15060	265	4	66	113	0
ENSG00000007312	CD79B	3596	230	1	180	80	1
ENSG00000007314	SCN4A	34364	1836	14	352	759	1
ENSG00000007341	ST7L	96265	575	4	429	230	0
ENSG00000007350	TKTL1	34555	596	3	352	267	0
ENSG00000007372	PAX6	33169	473	2	429	514	1
ENSG00000007376	RPUSD1	3407	312	NA	429	672	0
ENSG00000007384	RHBDF1	14572	855	7	429	469	0
ENSG00000007392	LUC7L	40494	371	4	429	230	0
ENSG00000007402	CACNA2D2	141442	1153	5	429	459	1
ENSG00000007516	BAIAP3	15795	1187	3	352	856	0
ENSG00000007520	TSR3	2638	312	1	429	207	0
ENSG00000007541	PIGQ	16026	760	1	429	986	1
ENSG00000007545	CRAMP1	65548	1269	NA	429	680	0
ENSG00000007866	TEAD3	23482	435	1	429	148	0
ENSG00000007908	SELE	31128	610	2	429	249	0
ENSG00000007923	DNAJC11	67646	559	2	429	310	0
ENSG00000007933	FMO3	26914	532	NA	352	267	1
ENSG00000007944	MYLIP	19162	445	3	429	173	0
ENSG00000007952	NOX1	31035	564	NA	429	216	0
ENSG00000007968	E2F2	24795	437	1	429	176	0
ENSG00000008018	PSMB1	18187	241	NA	429	81	1
ENSG00000008056	SYN1	47956	705	1	352	179	1
ENSG00000008083	JARID2	275973	1246	10	429	472	1
ENSG00000008086	CDKL5	228042	1030	15	429	292	1
ENSG00000008118	CAMK1G	30225	476	5	429	176	0
ENSG00000008128	CDK11A	21978	783	NA	429	520	0
ENSG00000008130	NADK	28837	591	1	429	308	0
ENSG00000008196	TFAP2B	28748	460	5	429	158	1
ENSG00000008197	TFAP2D	59507	452	2	429	167	0
ENSG00000008226	DLEC1	84817	1778	6	429	788	1
ENSG00000008256	CYTH3	110845	399	NA	429	141	0
ENSG00000008277	ADAM22	268746	964	3	429	431	1
ENSG00000008282	SYPL1	22071	285	2	352	141	0
ENSG00000008283	CYB561	14002	318	NA	429	369	1
ENSG00000008294	SPAG9	158694	1321	8	429	518	0
ENSG00000008300	CELSR3	26423	3312	11	429	1175	0
ENSG00000008311	AASS	79717	926	NA	429	462	1
ENSG00000008323	PLEKHG6	18069	790	6	160	445	0
ENSG00000008324	SS18L2	13274	77	NA	160	30	0
ENSG00000008382	MPND	16559	503	1	429	513	0
ENSG00000008394	MGST1	29498	155	1	429	101	0
ENSG00000008405	CRY1	102185	586	1	429	199	1
ENSG00000008438	PGLYRP1	3900	196	NA	99	74	0
ENSG00000008441	NFIX	103321	510	18	429	431	1
ENSG00000008513	ST3GAL1	117072	340	5	429	213	0
ENSG00000008516	MMP25	14655	562	3	352	347	0
ENSG00000008517	IL32	16551	234	2	180	485	0
ENSG00000008710	PKD1	47190	4303	1	429	3715	1
ENSG00000008735	MAPK8IP2	13185	824	1	429	417	0
ENSG00000008838	MED24	35309	1014	6	429	661	0
ENSG00000008853	RHOBTB2	31024	749	4	429	354	1
ENSG00000008869	HEATR5B	103477	2071	15	429	786	0
ENSG00000008952	SEC62	31566	399	3	429	122	0
ENSG00000008988	RPS20	7239	142	1	429	82	1
ENSG00000009307	CSDE1	41098	844	9	429	243	0
ENSG00000009335	UBE3C	130444	1083	7	429	386	1
ENSG00000009413	REV3L	184684	3130	7	429	970	1
ENSG00000009694	TENM1	828409	2725	8	352	557	0
ENSG00000009709	PAX7	118020	520	NA	429	294	1
ENSG00000009724	MASP2	25198	686	5	429	514	1
ENSG00000009765	IYD	36957	293	1	429	222	1
ENSG00000009780	FAM76A	37155	341	NA	319	136	0
ENSG00000009790	TRAF3IP3	26257	551	4	352	269	0
ENSG00000009830	POMT2	45927	799	7	429	800	1
ENSG00000009844	VTA1	77422	307	1	429	139	0
ENSG00000009950	MLXIPL	31346	852	1	429	493	1
ENSG00000009954	BAZ1B	81887	1483	3	429	419	1
ENSG00000010017	RANBP9	90337	729	6	352	305	0
ENSG00000010030	ETV7	33475	341	NA	352	240	0
ENSG00000010072	SPRTN	16730	489	1	429	211	1
ENSG00000010165	METTL13	16056	699	3	429	496	0
ENSG00000010219	DYRK4	51667	634	6	429	342	0
ENSG00000010244	ZNF207	31728	497	5	429	273	0
ENSG00000010256	UQCRC1	10644	480	2	429	269	1
ENSG00000010270	STARD3NL	52424	234	NA	352	93	0
ENSG00000010278	CD9	38556	270	1	429	190	0
ENSG00000010282	HHATL	10135	504	3	429	329	0
ENSG00000010292	NCAPD2	37853	1401	11	429	526	1
ENSG00000010295	IFFO1	16543	571	NA	429	295	0
ENSG00000010310	GIPR	15501	466	2	99	263	0
ENSG00000010318	PHF7	12981	381	3	180	142	0
ENSG00000010319	SEMA3G	12068	782	3	429	380	0
ENSG00000010322	NISCH	37950	1504	5	429	637	0
ENSG00000010327	STAB1	29157	2570	11	429	1167	0
ENSG00000010361	FUZ	6426	418	1	180	272	1
ENSG00000010379	SLC6A13	42252	602	5	429	319	0
ENSG00000010404	IDS	28318	550	4	429	166	1
ENSG00000010438	PRSS3	48552	259	NA	66	158	0
ENSG00000010539	ZNF200	13115	395	6	180	350	0
ENSG00000010610	CD4	31271	458	2	319	174	1
ENSG00000010626	LRRC23	34164	343	NA	352	194	0
ENSG00000010671	BTK	41349	693	4	429	168	1
ENSG00000010704	HFE	10914	348	2	160	207	1
ENSG00000010803	SCMH1	215104	670	2	429	238	0
ENSG00000010810	FYN	213120	537	4	429	188	0
ENSG00000010818	HIVEP2	194887	2446	13	429	1554	1
ENSG00000010932	FMO1	37507	532	3	352	207	0
ENSG00000011007	ELOA	18601	772	NA	429	275	0
ENSG00000011009	LYPLA2	4394	231	1	429	159	0
ENSG00000011021	CLCN6	41848	953	1	429	459	1
ENSG00000011028	MRC2	65927	1479	4	429	617	0
ENSG00000011052	NME1-NME2	18154	292	5	319	152	0
ENSG00000011083	SLC6A7	32703	666	4	352	300	0
ENSG00000011105	TSPAN9	209209	271	2	429	219	0
ENSG00000011114	BTBD7	95486	1132	2	429	536	0
ENSG00000011132	APBA3	10920	575	NA	429	292	0
ENSG00000011143	MKS1	13865	561	4	429	429	1
ENSG00000011198	ABHD5	43471	349	2	429	236	1
ENSG00000011201	ANOS1	203263	680	NA	429	173	1
ENSG00000011243	AKAP8L	39071	646	NA	99	581	0
ENSG00000011258	MBTD1	82624	628	3	429	172	0
ENSG00000011260	UTP18	37387	556	1	352	335	0
ENSG00000011275	RNF216	161649	923	4	429	587	1
ENSG00000011295	TTC19	29580	380	NA	319	418	1
ENSG00000011304	PTBP1	15252	588	6	429	545	0
ENSG00000011332	DPF1	18671	435	NA	429	224	0
ENSG00000011347	SYT7	67362	686	3	429	310	0
ENSG00000011376	LARS2	166165	903	3	429	372	1
ENSG00000011405	PIK3C2A	121411	1686	7	429	558	1
ENSG00000011422	PLAUR	24071	335	3	99	258	0
ENSG00000011426	ANLN	63970	1124	1	429	560	1
ENSG00000011451	WIZ	29978	1889	NA	99	931	0
ENSG00000011454	RABGAP1	163846	1069	9	429	355	0
ENSG00000011465	DCN	42333	359	1	429	308	1
ENSG00000011478	QPCTL	11550	382	1	429	267	0
ENSG00000011485	PPP5C	45880	499	3	429	179	0
ENSG00000011523	CEP68	30627	757	5	429	963	0
ENSG00000011566	MAP4K3	188019	894	5	429	322	0
ENSG00000011590	ZBTB32	12480	487	NA	160	185	0
ENSG00000011600	TYROBP	3894	144	NA	180	82	1
ENSG00000011638	LDAF1	21942	185	NA	352	71	0
ENSG00000011677	GABRA3	285081	492	6	319	78	1
ENSG00000012048	BRCA1	125950	1885	11	319	1142	1
ENSG00000012061	ERCC1	71494	323	NA	319	184	1
ENSG00000012124	CD22	18186	847	4	180	725	0
ENSG00000012171	SEMA3B	9531	754	NA	429	360	0
ENSG00000012174	MBTPS2	45806	519	NA	429	98	1
ENSG00000012211	PRICKLE3	11571	615	1	429	282	1
ENSG00000012223	LTF	49033	710	5	99	345	0
ENSG00000012232	EXTL3	133829	919	5	429	470	1
ENSG00000012504	NR1H4	90705	486	1	429	220	1
ENSG00000012660	ELOVL5	81781	326	1	429	163	1
ENSG00000012779	ALOX5	71943	674	2	429	303	1
ENSG00000012817	KDM5D	40861	1570	NA	160	91	1
ENSG00000012822	CALCOCO1	19228	691	2	99	364	0
ENSG00000012963	UBR7	21959	425	NA	429	181	1
ENSG00000012983	MAP4K5	114084	846	5	429	281	0
ENSG00000013016	EHD3	35299	535	2	352	194	0
ENSG00000013275	PSMC4	10599	418	7	429	101	0
ENSG00000013288	MAN2B2	48173	1009	5	429	541	0
ENSG00000013293	SLC7A14	126527	771	3	429	286	1
ENSG00000013297	CLDN11	15823	207	1	429	78	1
ENSG00000013306	SLC25A39	5245	359	NA	429	377	0
ENSG00000013364	MVP	27645	893	2	429	520	0
ENSG00000013374	NUB1	36677	615	4	352	329	0
ENSG00000013375	PGM3	45941	570	4	429	364	1
ENSG00000013392	RWDD2A	5578	292	2	352	99	0
ENSG00000013441	CLK1	11649	526	3	429	231	0
ENSG00000013503	POLR3B	152450	1133	13	429	374	1
ENSG00000013523	ANGEL1	26873	670	3	429	401	0
ENSG00000013561	RNF14	23453	474	2	429	274	0
ENSG00000013563	DNASE1L1	10852	302	1	429	111	0
ENSG00000013573	DDX11	30939	970	NA	66	641	1
ENSG00000013583	HEBP1	25395	207	1	352	142	0
ENSG00000013588	GPRC5A	26375	357	3	319	333	0
ENSG00000013619	MAMLD1	152558	1023	NA	352	338	1
ENSG00000013725	CD6	48697	668	2	319	323	0
ENSG00000013810	TACC3	24049	838	6	429	772	0
ENSG00000014123	UFL1	33470	794	3	429	292	0
ENSG00000014138	POLA2	43935	598	4	429	288	0
ENSG00000014164	ZC3H3	103788	948	2	429	474	0
ENSG00000014216	CAPN1	30812	714	5	429	411	1
ENSG00000014257	ACP3	50895	418	NA	352	217	0
ENSG00000014641	MDH1	18585	353	2	429	165	1
ENSG00000014824	SLC30A9	99931	568	3	429	183	1
ENSG00000014914	MTMR11	8228	709	2	429	299	0
ENSG00000014919	COX15	21259	410	4	429	168	1
ENSG00000015133	CCDC88C	146497	2028	7	429	917	1
ENSG00000015153	YAF2	81144	204	NA	429	126	0
ENSG00000015171	ZMYND11	124514	617	19	429	204	1
ENSG00000015285	WAS	14827	590	NA	429	175	1
ENSG00000015413	DPEP1	25122	411	4	429	287	0
ENSG00000015475	BID	40353	241	1	319	162	0
ENSG00000015479	MATR3	37937	847	1	352	431	1
ENSG00000015520	NPC1L1	28795	1359	5	429	561	0
ENSG00000015532	XYLT2	17003	865	4	429	396	1
ENSG00000015568	RGPD5	63400	1765	NA	99	0	0
ENSG00000015592	STMN4	23096	258	1	429	114	0
ENSG00000015676	NUDCD3	111539	361	NA	429	155	0
ENSG00000016082	ISL1	11282	349	3	429	106	1
ENSG00000016391	CHDH	34084	594	1	429	437	0
ENSG00000016402	IL20RA	45209	553	4	319	260	0
ENSG00000016490	CLCA1	31891	914	7	352	356	0
ENSG00000016602	CLCA4	33676	919	4	352	332	1
ENSG00000016864	GLT8D1	11305	371	1	429	209	1
ENSG00000017260	ATP2C1	166089	973	3	429	313	1
ENSG00000017427	IGF1	84689	195	1	429	84	1
ENSG00000017483	SLC38A5	11716	472	NA	99	111	0
ENSG00000017797	RALBP1	63105	655	1	429	353	0
ENSG00000018189	RUFY3	86655	620	NA	429	411	0
ENSG00000018236	CNTN1	379976	1018	9	352	362	1
ENSG00000018280	SLC11A1	14621	550	1	352	315	1
ENSG00000018408	WWTR1	186038	400	NA	352	282	0
ENSG00000018510	AGPS	174278	676	2	429	269	1
ENSG00000018610	STEEP1	27260	222	NA	352	31	1
ENSG00000018625	ATP1A2	27832	1020	14	429	279	1
ENSG00000018699	TTC27	193001	843	5	429	422	0
ENSG00000018869	ZNF582	17632	517	NA	99	292	0
ENSG00000019102	VSIG2	4781	327	1	160	147	0
ENSG00000019144	PHLDB1	51591	1377	9	429	638	0
ENSG00000019169	MARCO	52466	520	1	160	259	0
ENSG00000019186	CYP24A1	20540	514	1	429	276	1
ENSG00000019485	PRDM11	129102	1177	1	429	687	0
ENSG00000019505	SYT13	46039	426	NA	352	206	0
ENSG00000019549	SNAI2	3831	268	NA	429	120	1
ENSG00000019582	CD74	11271	296	NA	429	101	0
ENSG00000019991	HGF	71037	728	5	352	307	1
ENSG00000019995	ZRANB1	46066	708	3	429	198	0
ENSG00000020129	NCDN	9299	729	7	429	345	1
ENSG00000020181	ADGRA2	48013	1338	NA	429	643	0
ENSG00000020256	ZFP64	140116	681	2	429	493	0
ENSG00000020426	MNAT1	235204	309	1	429	121	0
ENSG00000020577	SAMD4A	226184	718	1	429	331	0
ENSG00000020633	RUNX3	65499	429	NA	429	240	0
ENSG00000020922	MRE11	78274	711	NA	429	291	1
ENSG00000021300	PLEKHB1	16641	243	2	319	236	0
ENSG00000021355	SERPINB1	9531	379	2	429	141	0
ENSG00000021461	CYP3A43	38080	504	3	66	272	0
ENSG00000021488	SLC7A9	39256	487	3	429	195	1
ENSG00000021574	SPAST	94081	616	13	429	526	1
ENSG00000021645	NRXN3	1697918	1571	8	352	830	0
ENSG00000021762	OSBPL5	78203	879	2	429	478	0
ENSG00000021776	AQR	117960	1485	3	429	491	0
ENSG00000021826	CPS1	201423	1506	11	429	531	1
ENSG00000021852	C8B	45173	591	3	429	265	1
ENSG00000022267	FHL1	63894	323	2	429	229	1
ENSG00000022277	RTF2	50822	336	NA	429	116	0
ENSG00000022355	GABRA1	52302	471	18	429	156	1
ENSG00000022556	NLRP2	35890	1062	9	99	854	1
ENSG00000022567	SLC45A4	101114	808	1	429	637	0
ENSG00000022840	RNF10	43232	816	4	429	526	0
ENSG00000022976	ZNF839	24987	927	5	429	665	0
ENSG00000023041	ZDHHC6	23142	441	1	429	199	0
ENSG00000023171	GRAMD1B	269339	877	7	429	464	0
ENSG00000023191	RNH1	12739	461	1	319	445	0
ENSG00000023228	NDUFS1	44627	741	3	429	321	1
ENSG00000023287	RB1CC1	91977	1594	14	429	592	1
ENSG00000023318	ERP44	119815	406	2	429	126	0
ENSG00000023330	ALAS1	16233	640	2	429	297	0
ENSG00000023445	BIRC3	21919	645	2	429	225	1
ENSG00000023516	AKAP11	51109	1901	5	429	649	0
ENSG00000023572	GLRX2	14567	165	1	429	76	0
ENSG00000023608	SNAPC1	34008	368	1	352	147	0
ENSG00000023697	DERA	126049	318	2	429	191	0
ENSG00000023734	STRAP	21091	363	1	429	132	0
ENSG00000023839	ABCC2	69954	1545	9	429	599	1
ENSG00000023892	DEF6	23953	631	1	429	212	1
ENSG00000023902	PLEKHO1	10447	409	7	429	277	0
ENSG00000023909	GCLM	24231	274	NA	429	76	0
ENSG00000024048	UBR2	129476	1755	11	429	500	0
ENSG00000024422	EHD2	29712	543	NA	429	279	0
ENSG00000024526	DEPDC1	23069	811	1	429	358	0
ENSG00000024862	CCDC28A	19550	184	1	352	67	0
ENSG00000025039	RRAGD	47657	400	1	429	117	1
ENSG00000025156	HSF2	33568	536	4	429	181	0
ENSG00000025293	PHF20	178355	1012	1	429	417	0
ENSG00000025423	HSD17B6	35575	317	1	160	201	0
ENSG00000025434	NR1H3	20732	466	1	429	498	0
ENSG00000025708	TYMP	4276	487	NA	429	697	1
ENSG00000025770	NCAPH2	16556	606	2	429	412	0
ENSG00000025772	TOMM34	18267	309	NA	429	105	0
ENSG00000025796	SEC63	90452	760	1	429	258	1
ENSG00000025800	KPNA6	68507	536	3	429	130	0
ENSG00000026025	VIM	9352	466	2	429	291	1
ENSG00000026036	RTEL1-TNFRSF6B	39384	785	NA	352	355	0
ENSG00000026103	FAS	42865	366	1	352	220	1
ENSG00000026297	RNASET2	34437	256	4	352	189	1
ENSG00000026508	CD44	93231	742	2	352	696	0
ENSG00000026559	KCNG1	19451	513	NA	429	307	0
ENSG00000026652	AGPAT4	144094	378	3	429	181	0
ENSG00000026751	SLAMF7	15757	335	NA	180	217	0
ENSG00000026950	BTN3A1	12933	513	2	66	258	0
ENSG00000027001	MIPEP	159211	713	2	352	284	1
ENSG00000027075	PRKCH	343025	683	2	429	363	1
ENSG00000027644	INSRR	19054	1297	6	352	559	0
ENSG00000027697	IFNGR1	21966	489	2	180	292	1
ENSG00000027847	B4GALT7	10198	327	1	429	249	1
ENSG00000027869	SH2D2A	10605	399	1	352	185	0
ENSG00000028116	VRK2	252220	508	1	352	293	0
ENSG00000028137	TNFRSF1B	42229	461	1	180	190	1
ENSG00000028203	VEZT	84992	779	1	429	442	0
ENSG00000028277	POU2F2	79319	624	1	429	549	0
ENSG00000028310	BRD9	29060	597	4	429	425	0
ENSG00000028528	SNX1	50064	557	5	429	360	0
ENSG00000028839	TBPL1	37208	186	1	429	35	0
ENSG00000029153	BMAL2	92450	636	NA	429	267	0
ENSG00000029363	BCLAF1	33220	920	3	352	657	0
ENSG00000029364	SLC39A9	63698	307	2	429	101	0
ENSG00000029534	ANK1	243516	1953	13	429	832	1
ENSG00000029559	IBSP	12881	317	1	319	137	0
ENSG00000029639	TFB1M	58350	346	NA	429	161	0
ENSG00000029725	RABEP1	104056	862	5	429	399	0
ENSG00000029993	HMGB3	7436	200	NA	352	78	1
ENSG00000030066	NUP160	70380	1436	4	429	705	1
ENSG00000030110	BAK1	7746	211	1	352	103	0
ENSG00000030304	MUSK	137767	869	4	429	328	1
ENSG00000030419	IKZF2	151918	532	3	352	253	0
ENSG00000030582	GRN	7804	593	8	429	466	1
ENSG00000031003	FAM13B	95119	937	1	429	328	0
ENSG00000031081	ARHGAP31	126331	1444	2	429	509	1
ENSG00000031691	CENPQ	29737	268	3	180	85	0
ENSG00000031698	SARS1	24264	536	NA	429	153	1
ENSG00000031823	RANBP3	62001	567	NA	429	339	0
ENSG00000032219	ARID4A	75321	1257	16	429	407	0
ENSG00000032389	EIPR1	188905	414	NA	429	259	0
ENSG00000032444	PNPLA6	27760	1375	2	429	686	1
ENSG00000032742	IFT88	124299	833	8	429	337	1
ENSG00000033011	ALG1	52375	464	2	429	566	1
ENSG00000033030	ZCCHC8	29332	707	2	429	261	1
ENSG00000033050	ABCF2	15721	623	3	429	228	0
ENSG00000033100	CHPF2	7978	772	4	429	468	0
ENSG00000033122	LRRC7	576442	1575	6	429	495	0
ENSG00000033170	FUT8	333529	575	3	429	298	1
ENSG00000033178	UBA6	88503	1052	7	429	377	0
ENSG00000033327	GAB2	202527	676	6	429	342	0
ENSG00000033627	ATP6V0A1	63702	879	7	429	391	1
ENSG00000033800	PIAS1	139532	653	6	429	210	0
ENSG00000033867	SLC4A7	111699	1259	3	429	450	0
ENSG00000034053	APBA2	233234	749	2	429	595	0
ENSG00000034152	MAP2K3	30541	347	NA	429	324	0
ENSG00000034239	CLXN	20396	211	NA	160	126	0
ENSG00000034510	TMSB10	1015	44	NA	180	15	0
ENSG00000034533	ASTE1	12950	704	2	429	347	0
ENSG00000034677	RNF19A	52886	838	7	429	524	0
ENSG00000034693	PEX3	39811	373	2	429	104	1
ENSG00000034713	GABARAPL2	11502	117	1	429	61	0
ENSG00000034971	MYOC	17271	504	2	429	192	1
ENSG00000035115	SH3YL1	46144	342	1	429	236	0
ENSG00000035141	FAM136A	6091	245	NA	429	245	0
ENSG00000035403	VCL	123249	1134	6	429	340	1
ENSG00000035499	DEPDC1B	103254	529	3	352	185	0
ENSG00000035664	DAPK2	139449	488	2	429	345	0
ENSG00000035681	NSMAF	76345	948	2	429	388	0
ENSG00000035687	ADSS2	43415	456	NA	352	111	0
ENSG00000035720	STAP1	48610	295	1	180	120	0
ENSG00000035862	TIMP2	72410	220	NA	429	95	0
ENSG00000035928	RFC1	78919	1148	4	429	490	1
ENSG00000036054	TBC1D23	64250	699	4	429	266	1
ENSG00000036257	CUL3	115247	768	20	429	247	1
ENSG00000036448	MYOM2	100410	1465	12	429	932	0
ENSG00000036473	OTC	68842	354	2	429	64	1
ENSG00000036530	CYP46A1	43003	500	1	319	168	0
ENSG00000036549	ZZZ3	120242	903	5	429	318	0
ENSG00000036565	SLC18A1	38350	525	6	352	307	0
ENSG00000036672	USP2	26496	605	2	429	411	0
ENSG00000036828	CASR	107961	1088	8	429	372	1
ENSG00000037042	TUBG2	7722	451	NA	319	158	0
ENSG00000037241	RPL26L1	10987	145	2	352	85	0
ENSG00000037280	FLT4	48094	1363	10	429	612	1
ENSG00000037474	NSUN2	34051	767	3	429	371	1
ENSG00000037637	FBXO42	105640	717	4	429	334	0
ENSG00000037749	MFAP3	18483	362	1	429	236	0
ENSG00000037757	MRI1	9760	369	NA	429	210	0
ENSG00000037897	METTL1	3634	276	NA	429	255	0
ENSG00000037965	HOXC8	3784	242	NA	429	87	0
ENSG00000038002	AGA	11663	346	2	429	194	1
ENSG00000038210	PI4K2B	116643	481	4	429	191	0
ENSG00000038219	BOD1L1	58987	3098	14	429	1070	0
ENSG00000038274	MAT2B	16222	341	1	352	218	0
ENSG00000038295	TLL1	231220	1036	6	429	387	1
ENSG00000038358	EDC4	11447	1401	11	429	540	0
ENSG00000038382	TRIO	366862	3097	35	429	1314	1
ENSG00000038427	VCAN	110629	3396	7	429	1523	1
ENSG00000038532	CLEC16A	237643	1053	6	429	693	0
ENSG00000038945	MSR1	392099	469	2	180	333	1
ENSG00000039068	CDH1	98245	882	3	352	363	1
ENSG00000039123	MTREX	117590	1042	NA	429	329	0
ENSG00000039139	DNAH5	321490	4624	28	429	1794	1
ENSG00000039319	ZFYVE16	75315	1539	7	429	580	0
ENSG00000039523	RIPOR1	20053	1239	NA	429	899	0
ENSG00000039537	C6	119204	934	1	429	409	1
ENSG00000039560	RAI14	176284	983	3	429	357	0
ENSG00000039600	SOX30	45305	753	1	352	330	0
ENSG00000039650	PNKP	6372	521	1	180	592	1
ENSG00000039987	BEST2	6704	509	NA	429	267	0
ENSG00000040199	PHLPP2	79777	1358	5	429	686	0
ENSG00000040275	SPDL1	21005	605	1	429	377	0
ENSG00000040341	STAU2	326471	570	4	429	387	0
ENSG00000040487	SLC66A1	16974	291	NA	429	147	0
ENSG00000040531	CTNS	26343	400	NA	352	255	1
ENSG00000040608	RTN4R	26903	559	NA	429	244	1
ENSG00000040633	PHF23	4419	403	1	429	673	0
ENSG00000040731	CDH10	157878	788	7	352	233	0
ENSG00000040933	INPP4A	149536	977	2	429	432	0
ENSG00000041353	RAB27B	166495	218	NA	429	131	0
ENSG00000041357	PSMA4	11973	261	1	429	98	0
ENSG00000041515	MYO16	611845	1880	6	429	783	0
ENSG00000041802	LSG1	31400	658	7	429	341	0
ENSG00000041880	PARP3	6517	533	3	429	206	0
ENSG00000041982	TNC	98582	2201	16	429	1453	1
ENSG00000041988	THAP3	10394	239	NA	180	251	0
ENSG00000042062	RIPOR3	105434	950	NA	352	472	0
ENSG00000042088	TDP1	88837	608	2	429	594	1
ENSG00000042286	AIFM2	25879	373	NA	429	142	0
ENSG00000042317	SPATA7	53536	599	5	429	402	1
ENSG00000042429	MED17	30681	652	1	429	470	1
ENSG00000042445	RETSAT	12573	610	2	429	402	0
ENSG00000042493	CAPG	19286	348	NA	319	190	0
ENSG00000042753	AP2S1	12679	158	1	429	55	1
ENSG00000042781	USH2A	800557	5226	23	429	2144	1
ENSG00000042813	ZPBP	155805	351	1	319	231	1
ENSG00000042832	TG	267941	2768	15	429	1329	1
ENSG00000042980	ADAM28	64945	796	1	352	401	0
ENSG00000043039	BARX2	76431	279	1	429	114	0
ENSG00000043093	DCUN1D1	42464	259	1	352	66	0
ENSG00000043143	JADE2	57557	834	NA	429	527	0
ENSG00000043355	ZIC2	4981	532	4	429	250	1
ENSG00000043462	LCP2	51544	533	NA	352	198	1
ENSG00000043514	TRIT1	45394	467	1	429	338	1
ENSG00000043591	ADRB1	3038	477	NA	429	245	1
ENSG00000044012	GUCA2B	2410	112	NA	180	44	0
ENSG00000044090	CUL7	16281	1730	6	180	864	1
ENSG00000044115	CTNNA1	199127	906	7	429	562	1
ENSG00000044446	PHKA2	91816	1235	3	429	342	1
ENSG00000044459	CNTLN	368883	1406	10	429	672	0
ENSG00000044524	EPHA3	374513	983	5	429	389	0
ENSG00000044574	HSPA5	6508	654	4	429	211	0
ENSG00000046604	DSG2	50831	1118	4	429	427	1
ENSG00000046647	GEMIN8	23166	242	2	319	79	0
ENSG00000046651	OFD1	36109	1012	5	429	265	1
ENSG00000046653	GPM6B	167699	328	5	429	136	0
ENSG00000046774	MAGEC2	2948	373	NA	99	121	0
ENSG00000046889	PREX2	284986	1606	5	429	553	0
ENSG00000047056	WDR37	88705	576	14	429	350	1
ENSG00000047188	YTHDC2	81590	1430	8	429	527	0
ENSG00000047230	CTPS2	124670	586	1	319	121	0
ENSG00000047249	ATP6V1H	128001	483	5	429	208	0
ENSG00000047315	POLR2B	53416	1174	9	429	245	0
ENSG00000047346	ATOSA	98192	1083	NA	429	498	0
ENSG00000047365	ARAP2	178510	1704	10	352	705	0
ENSG00000047410	TPR	63601	2363	10	429	772	1
ENSG00000047457	CP	59417	1065	3	429	432	1
ENSG00000047578	KATNIP	230200	1618	NA	429	768	1
ENSG00000047579	DTNBP1	140248	351	1	429	297	1
ENSG00000047597	XK	46339	444	NA	429	102	1
ENSG00000047617	ANO2	383581	1003	NA	352	468	0
ENSG00000047621	C12orf4	50734	552	2	429	187	1
ENSG00000047634	SCML1	17539	329	NA	160	92	0
ENSG00000047644	WWC3	129220	1216	3	429	375	0
ENSG00000047648	ARHGAP6	528376	974	1	429	348	0
ENSG00000047662	FAM184B	152315	1060	3	352	456	0
ENSG00000047849	MAP4	238153	2297	8	429	1360	0
ENSG00000047932	GOPC	42270	462	2	429	146	0
ENSG00000047936	ROS1	138589	2347	12	352	927	0
ENSG00000048028	USP28	77697	1139	6	429	659	0
ENSG00000048052	HDAC9	581028	1069	6	429	564	0
ENSG00000048140	TSPAN17	11633	332	2	429	236	0
ENSG00000048162	NOP16	4946	232	NA	429	245	0
ENSG00000048342	CC2D2A	131678	1632	4	429	733	1
ENSG00000048392	RRM2B	34459	408	1	352	167	1
ENSG00000048405	ZNF800	54733	664	5	429	245	0
ENSG00000048462	TNFRSF17	2858	184	1	319	118	0
ENSG00000048471	SNX29	597553	813	8	429	494	0
ENSG00000048540	LMO3	60327	167	2	429	133	0
ENSG00000048544	MRPS10	11054	201	2	429	84	0
ENSG00000048545	GUCA1A	6692	201	NA	429	75	1
ENSG00000048649	RSF1	160713	1441	7	429	938	0
ENSG00000048707	VPS13D	282017	4388	26	429	1714	1
ENSG00000048740	CELF2	532789	533	7	429	185	1
ENSG00000048828	FAM120A	114427	1118	1	352	474	0
ENSG00000048991	R3HDM1	193785	1134	2	429	526	0
ENSG00000049089	COL9A2	16797	689	3	429	287	1
ENSG00000049130	KITLG	88058	273	5	319	132	1
ENSG00000049167	ERCC8	78616	415	1	429	257	1
ENSG00000049192	ADAMTS6	333182	1117	5	429	305	0
ENSG00000049239	H6PD	36563	802	8	352	500	1
ENSG00000049245	VAMP3	10136	100	NA	352	77	0
ENSG00000049246	PER3	60886	1210	4	352	747	1
ENSG00000049247	UTS2	10429	139	2	352	122	0
ENSG00000049249	TNFRSF9	24968	255	3	180	156	1
ENSG00000049283	EPN3	11015	632	2	429	648	0
ENSG00000049323	LTBP1	452556	1721	10	429	939	1
ENSG00000049449	RCN1	14648	331	NA	429	182	0
ENSG00000049540	ELN	42110	786	4	319	498	1
ENSG00000049541	RFC2	22954	354	NA	429	331	1
ENSG00000049618	ARID1B	434759	2415	143	429	2149	1
ENSG00000049656	CLPTM1L	27347	538	6	429	281	0
ENSG00000049759	NEDD4L	357313	1254	8	429	606	1
ENSG00000049768	FOXP3	14272	456	NA	352	176	1
ENSG00000049769	PPP1R3F	31186	799	NA	319	496	0
ENSG00000049860	HEXB	81265	556	NA	429	262	1
ENSG00000049883	PTCD2	48022	388	1	352	246	0
ENSG00000050030	NEXMIF	192616	1516	NA	429	662	1
ENSG00000050130	JKAMP	20961	325	3	429	128	0
ENSG00000050165	DKK3	52875	364	3	429	195	0
ENSG00000050327	ARHGEF5	25230	1597	1	180	644	0
ENSG00000050344	NFE2L3	34939	694	1	352	461	0
ENSG00000050393	MCUR1	28000	359	1	429	238	0
ENSG00000050405	LIMA1	107732	760	1	429	349	0
ENSG00000050426	LETMD1	12108	373	1	99	378	0
ENSG00000050438	SLC4A8	124446	1093	6	429	341	0
ENSG00000050555	LAMC3	85299	1575	5	429	734	1
ENSG00000050628	PTGER3	195455	425	NA	429	223	0
ENSG00000050730	TNIP3	95183	376	3	352	207	0
ENSG00000050748	MAPK9	58940	424	3	429	158	0
ENSG00000050767	COL23A1	352775	540	1	319	293	0
ENSG00000050820	BCAR1	39866	916	2	429	1058	0
ENSG00000051009	FHIP1B	23366	986	NA	429	604	0
ENSG00000051108	HERPUD1	12722	391	2	429	218	0
ENSG00000051128	HOMER3	12014	361	NA	429	249	0
ENSG00000051180	RAD51	37166	340	3	429	136	1
ENSG00000051341	POLQ	114557	2590	12	429	948	0
ENSG00000051382	PIK3CB	182230	1070	3	429	338	0
ENSG00000051523	CYBA	7806	254	NA	429	463	1
ENSG00000051596	THOC3	74797	351	NA	429	233	0
ENSG00000051620	HEBP2	17974	205	NA	180	147	0
ENSG00000051825	MPHOSPH9	78926	1183	2	352	578	0
ENSG00000052126	PLEKHA5	246687	1282	5	429	491	0
ENSG00000052344	PRSS8	4294	343	2	429	214	0
ENSG00000052723	SIKE1	11206	211	1	429	119	0
ENSG00000052749	RRP12	69373	1297	5	429	626	0
ENSG00000052795	FNIP2	139024	1114	3	352	473	0
ENSG00000052802	MSMO1	15495	293	NA	429	120	1
ENSG00000052841	TTC17	136011	1198	7	429	460	0
ENSG00000052850	ALX4	49699	411	2	429	199	1
ENSG00000053108	FSTL4	416086	842	NA	429	347	0
ENSG00000053254	FOXN3	462958	490	4	429	318	0
ENSG00000053328	METTL24	114409	366	NA	429	166	0
ENSG00000053371	AKR7A2	8179	359	NA	319	328	0
ENSG00000053372	MRTO4	8323	239	2	429	104	0
ENSG00000053438	NNAT	2484	125	NA	160	124	0
ENSG00000053501	USE1	4472	259	3	429	154	0
ENSG00000053524	MCF2L2	250578	1114	6	429	508	0
ENSG00000053702	NRIP2	9687	281	NA	429	186	0
ENSG00000053747	LAMA3	265613	3333	6	352	1303	1
ENSG00000053770	AP5M1	29771	504	6	429	234	0
ENSG00000053900	ANAPC4	41235	809	3	429	239	0
ENSG00000053918	KCNQ1	404337	676	3	429	357	1
ENSG00000054116	TRAPPC3	19483	188	1	429	73	0
ENSG00000054118	THRAP3	80924	955	4	429	359	0
ENSG00000054148	PHPT1	2298	125	1	429	109	0
ENSG00000054179	ENTPD2	5954	495	2	429	291	0
ENSG00000054219	LY75	101401	1722	NA	352	627	0
ENSG00000054267	ARID4B	161324	1312	5	429	500	0
ENSG00000054277	OPN3	47245	402	1	429	278	0
ENSG00000054282	SDCCAG8	244050	713	1	429	299	1
ENSG00000054356	PTPRN	19875	979	7	429	477	0
ENSG00000054392	HHAT	348044	494	7	429	280	1
ENSG00000054523	KIF1B	171033	1837	7	429	786	1
ENSG00000054598	FOXC1	3982	553	NA	429	345	1
ENSG00000054611	TBC1D22A	413082	517	3	429	331	0
ENSG00000054654	SYNE2	373450	6907	38	429	2921	1
ENSG00000054690	PLEKHH1	56322	1364	2	429	503	0
ENSG00000054793	ATP9A	171876	1047	8	429	366	1
ENSG00000054796	SPO11	14190	396	2	352	158	0
ENSG00000054803	CBLN4	8162	201	1	429	71	0
ENSG00000054938	CHRDL2	34997	451	NA	429	261	0
ENSG00000054965	FAM168A	197702	244	NA	429	76	0
ENSG00000054967	RELT	21075	430	7	429	204	1
ENSG00000054983	GALC	142828	685	8	429	446	1
ENSG00000055044	NOP58	37898	529	2	429	200	0
ENSG00000055070	SZRD1	30920	152	NA	429	122	0
ENSG00000055118	KCNH2	33360	1159	NA	429	485	1
ENSG00000055130	CUL1	102916	776	6	429	187	0
ENSG00000055147	FAM114A2	48762	505	2	429	284	0
ENSG00000055163	CYFIP2	129471	1300	17	429	374	1
ENSG00000055208	TAB2	159888	693	10	429	364	1
ENSG00000055211	GINM1	25454	330	NA	319	138	0
ENSG00000055332	EIF2AK2	57982	551	6	319	190	1
ENSG00000055483	USP36	53313	1123	5	429	750	0
ENSG00000055609	KMT2C	301078	4968	33	429	2456	1
ENSG00000055732	MCOLN3	30418	553	5	429	189	0
ENSG00000055813	CCDC85A	202182	553	1	429	304	0
ENSG00000055917	PUM2	102131	1066	9	429	346	0
ENSG00000055950	MRPL43	17738	261	NA	429	202	0
ENSG00000055955	ITIH4	17710	935	5	319	409	0
ENSG00000055957	ITIH1	14463	911	2	352	440	0
ENSG00000056050	HPF1	28474	346	NA	352	129	0
ENSG00000056097	ZFR	90390	1074	4	429	298	1
ENSG00000056277	ZNF280C	66192	737	1	99	145	0
ENSG00000056291	NPFFR2	116305	423	5	429	248	0
ENSG00000056487	PHF21B	128843	531	2	429	314	0
ENSG00000056558	TRAF1	26780	416	1	352	195	0
ENSG00000056586	RC3H2	60803	1191	4	429	489	0
ENSG00000056736	IL17RB	19226	502	1	160	217	0
ENSG00000056972	TRAF3IP2	50497	585	NA	352	388	1
ENSG00000056998	GYG2	53996	501	NA	319	185	0
ENSG00000057019	DCBLD2	105754	789	3	429	353	0
ENSG00000057149	SERPINB3	6696	390	NA	99	182	0
ENSG00000057252	SOAT1	64963	550	6	429	220	0
ENSG00000057294	PKP2	106053	881	2	352	396	1
ENSG00000057468	MSH4	116360	936	6	429	313	1
ENSG00000057593	F7	14894	466	4	429	234	1
ENSG00000057608	GDI2	56126	445	NA	429	223	0
ENSG00000057657	PRDM1	116476	839	6	429	363	0
ENSG00000057663	ATG5	280339	275	4	429	81	1
ENSG00000057704	TMCC3	83435	477	5	429	346	0
ENSG00000057757	PITHD1	9814	211	5	429	114	0
ENSG00000057935	MTA3	262378	594	6	319	333	0
ENSG00000058056	USP13	151204	863	3	429	585	0
ENSG00000058063	ATP11B	128125	1177	6	429	478	0
ENSG00000058085	LAMC2	58863	1193	4	429	462	1
ENSG00000058091	CDK14	614269	469	4	429	250	0
ENSG00000058262	SEC61A1	19336	485	4	429	196	1
ENSG00000058272	PPP1R12A	161892	1030	6	429	429	1
ENSG00000058335	RASGRF1	130874	1273	5	429	472	0
ENSG00000058404	CAMK2B	115488	666	4	429	446	1
ENSG00000058453	CROCC	51033	2017	2	429	1261	0
ENSG00000058600	POLR3E	37726	708	4	429	374	0
ENSG00000058668	ATP2B4	117249	1205	10	352	456	0
ENSG00000058673	ZC3H11A	59339	810	6	352	247	0
ENSG00000058729	RIOK2	22380	552	4	429	345	0
ENSG00000058799	YIPF1	38064	306	NA	352	133	0
ENSG00000058804	NDC1	72818	674	2	429	223	0
ENSG00000058866	DGKG	215033	791	1	429	336	0
ENSG00000059122	FLYWCH1	39277	716	3	180	1230	0
ENSG00000059145	UNKL	51499	733	NA	352	677	0
ENSG00000059377	TBXAS1	242041	579	5	429	279	1
ENSG00000059378	PARP12	39202	701	2	429	363	0
ENSG00000059573	ALDH18A1	50770	795	8	429	284	1
ENSG00000059588	TARBP1	87866	1621	9	429	699	0
ENSG00000059691	GATB	90503	557	NA	429	361	1
ENSG00000059728	MXD1	40571	221	2	429	121	0
ENSG00000059758	CDK17	122178	523	5	429	234	0
ENSG00000059769	DNAJC25	23011	360	NA	429	141	0
ENSG00000059804	SLC2A3	99777	496	2	352	218	1
ENSG00000059915	PSD	17317	1024	5	429	527	0
ENSG00000060069	CTDP1	74700	961	3	429	651	1
ENSG00000060138	YBX3	24234	372	1	352	206	0
ENSG00000060140	STYK1	55129	422	3	352	197	0
ENSG00000060237	WNK1	158873	2833	8	429	1240	1
ENSG00000060339	CCAR1	71231	1150	13	429	454	0
ENSG00000060491	OGFR	9165	677	NA	429	394	0
ENSG00000060558	GNA15	27716	374	2	352	187	0
ENSG00000060566	CREB3L3	19423	461	1	429	304	1
ENSG00000060642	PIGV	12970	506	NA	429	702	1
ENSG00000060656	PTPRU	90278	1446	6	429	576	0
ENSG00000060688	SNRNP40	37220	357	1	429	127	0
ENSG00000060709	RIMBP2	372051	1362	7	429	700	0
ENSG00000060718	COL11A1	232049	1818	7	429	746	1
ENSG00000060749	QSER1	87459	1864	6	429	783	0
ENSG00000060762	MPC1	18094	109	NA	429	42	1
ENSG00000060971	ACAA1	14532	424	1	429	250	0
ENSG00000060982	BCAT1	139077	398	3	319	199	0
ENSG00000061273	HDAC7	37181	1014	3	429	640	0
ENSG00000061337	LZTS1	57798	596	4	429	357	1
ENSG00000061455	PRDM6	105025	595	NA	429	321	1
ENSG00000061492	WNT8A	8375	369	1	429	275	0
ENSG00000061656	SPAG4	5265	437	1	160	255	0
ENSG00000061676	NCKAP1	129342	1134	7	429	281	0
ENSG00000061794	MRPS35	45463	323	1	319	180	0
ENSG00000061918	GUCY1B1	48790	651	NA	429	232	0
ENSG00000061936	SFSWAP	88648	1003	1	429	402	0
ENSG00000061938	TNK2	46438	1086	2	429	1089	0
ENSG00000061987	MON2	133650	1718	8	429	518	0
ENSG00000062038	CDH3	54982	829	8	352	529	1
ENSG00000062096	ARSF	71256	590	4	180	183	0
ENSG00000062194	GPBP1	90731	493	6	352	209	0
ENSG00000062282	DGAT2	37764	388	2	429	257	0
ENSG00000062370	ZNF112	37497	913	NA	180	421	0
ENSG00000062485	CS	28690	466	2	429	278	0
ENSG00000062524	LTK	10241	864	4	429	432	0
ENSG00000062582	MRPS24	2959	167	NA	160	96	0
ENSG00000062598	ELMO2	40577	720	2	429	322	1
ENSG00000062650	WAPL	86536	1190	NA	429	301	0
ENSG00000062716	VMP1	134733	419	3	429	157	0
ENSG00000062725	APPBP2	83084	585	1	429	161	0
ENSG00000062822	POLD1	33808	1133	6	429	592	1
ENSG00000063015	SEZ6	51244	994	2	429	620	0
ENSG00000063046	EIF4B	35759	616	3	429	301	0
ENSG00000063127	SLC6A16	35553	736	2	99	337	0
ENSG00000063169	BICRA	95081	1560	NA	429	1197	1
ENSG00000063176	SPHK2	11115	663	1	429	817	0
ENSG00000063177	RPL18	3850	190	1	429	181	1
ENSG00000063180	CA11	8241	328	NA	352	109	0
ENSG00000063241	ISOC2	9358	221	NA	429	152	0
ENSG00000063244	U2AF2	20569	475	8	429	141	0
ENSG00000063245	EPN1	34307	662	NA	99	388	0
ENSG00000063322	MED29	9263	221	1	429	223	0
ENSG00000063438	AHRR	116571	697	3	429	481	0
ENSG00000063515	GSC2	3299	205	NA	429	138	0
ENSG00000063587	ZNF275	18773	429	NA	99	335	0
ENSG00000063601	MTMR1	71736	682	1	429	176	0
ENSG00000063660	GPC1	32413	558	3	429	565	0
ENSG00000063761	ADCK1	134905	523	1	429	254	0
ENSG00000063854	HAGH	27284	308	2	429	277	1
ENSG00000063978	RNF4	46786	190	NA	352	119	0
ENSG00000064012	CASP8	95349	538	1	429	247	1
ENSG00000064042	LIMCH1	339396	1467	6	429	808	0
ENSG00000064102	INTS13	32800	706	NA	429	280	0
ENSG00000064115	TM7SF3	42805	570	4	429	379	0
ENSG00000064195	DLX3	5219	287	3	429	116	1
ENSG00000064199	SPA17	23674	151	NA	352	49	0
ENSG00000064201	TSPAN32	16191	320	1	180	266	0
ENSG00000064205	CCN5	12967	250	NA	352	228	0
ENSG00000064218	DMRT3	15077	472	3	429	350	1
ENSG00000064225	ST3GAL6	63606	331	2	352	233	0
ENSG00000064270	ATP2C2	95660	975	8	352	706	0
ENSG00000064300	NGFR	19715	427	1	352	231	0
ENSG00000064309	CDON	107539	1287	14	429	527	1
ENSG00000064313	TAF2	102070	1251	8	429	521	1
ENSG00000064393	HIPK2	216428	1198	5	429	608	0
ENSG00000064419	TNPO3	100993	957	21	429	303	1
ENSG00000064489	BORCS8-MEF2B	46589	382	NA	429	223	0
ENSG00000064490	RFXANK	9623	260	1	429	174	1
ENSG00000064545	TMEM161A	19309	479	2	429	340	0
ENSG00000064547	LPAR2	5261	348	4	352	216	0
ENSG00000064601	CTSA	8676	498	2	429	374	1
ENSG00000064607	SUGP2	42926	1096	5	352	644	0
ENSG00000064651	SLC12A2	105911	1212	7	429	381	1
ENSG00000064652	SNX24	163592	202	NA	352	109	0
ENSG00000064655	EYA2	294220	538	1	352	254	0
ENSG00000064666	CNN2	12458	330	2	352	386	0
ENSG00000064687	ABCA7	25465	2146	11	429	1343	1
ENSG00000064692	SNCAIP	152263	1016	6	429	466	1
ENSG00000064703	DDX20	19699	824	8	352	483	0
ENSG00000064726	BTBD1	50829	482	1	429	210	0
ENSG00000064763	FAR2	191988	515	1	180	204	0
ENSG00000064787	BCAS1	127053	629	NA	319	384	0
ENSG00000064835	POU1F1	17180	317	1	429	120	1
ENSG00000064886	CHI3L2	42668	390	NA	160	236	0
ENSG00000064932	SBNO2	66630	1366	1	429	928	0
ENSG00000064933	PMS1	93543	932	3	429	489	1
ENSG00000064961	HMG20B	6139	317	1	352	347	0
ENSG00000064989	CALCRL	106288	461	1	429	156	1
ENSG00000064995	TAF11	10580	211	NA	429	144	0
ENSG00000064999	ANKS1A	202151	1194	8	429	496	0
ENSG00000065000	AP3D1	50578	1215	9	429	588	1
ENSG00000065029	ZNF76	37001	570	4	319	312	0
ENSG00000065054	NHERF2	12124	337	NA	429	352	0
ENSG00000065057	NTHL1	8051	312	1	429	380	1
ENSG00000065060	BLTP3A	85431	1440	NA	429	500	0
ENSG00000065135	GNAI3	51580	354	4	352	101	1
ENSG00000065150	IPO5	70621	1115	1	429	480	0
ENSG00000065154	OAT	21673	439	1	352	159	1
ENSG00000065183	WDR3	36804	943	10	429	354	0
ENSG00000065243	PKN2	151982	984	3	429	322	0
ENSG00000065268	WDR18	14060	432	1	429	321	0
ENSG00000065308	TRAM2	79652	370	1	429	130	0
ENSG00000065320	NTN1	222490	604	2	429	267	1
ENSG00000065325	GLP2R	67828	553	2	429	262	0
ENSG00000065328	MCM10	49552	875	6	429	352	1
ENSG00000065357	DGKA	22861	735	2	429	324	0
ENSG00000065361	ERBB3	23612	1342	8	429	653	1
ENSG00000065371	ROPN1	23109	212	NA	160	184	0
ENSG00000065413	ANKRD44	324118	1056	5	319	445	0
ENSG00000065427	KARS1	20191	625	NA	429	425	1
ENSG00000065457	ADAT1	26413	502	5	429	291	0
ENSG00000065485	PDIA5	95079	519	4	429	229	0
ENSG00000065491	TBC1D22B	75198	505	3	429	177	0
ENSG00000065518	NDUFB4	6171	129	1	352	123	0
ENSG00000065526	SPEN	92749	3664	28	429	2180	1
ENSG00000065534	MYLK	274283	1924	5	429	1037	1
ENSG00000065548	ZC3H15	23101	426	1	429	112	0
ENSG00000065559	MAP2K4	122996	410	4	352	126	0
ENSG00000065600	PACC1	50958	411	NA	429	162	0
ENSG00000065609	SNAP91	156811	907	3	429	368	0
ENSG00000065613	SLK	62093	1235	5	429	338	0
ENSG00000065615	CYB5R4	107734	521	1	429	210	0
ENSG00000065618	COL17A1	54594	1497	7	429	738	1
ENSG00000065621	GSTO2	35766	243	1	429	110	0
ENSG00000065665	SEC61A2	40267	476	5	319	162	0
ENSG00000065675	PRKCQ	153158	706	5	352	242	0
ENSG00000065717	TLE2	49989	744	6	429	529	0
ENSG00000065802	ASB1	25323	335	3	429	186	0
ENSG00000065809	FAM107B	256340	306	2	429	304	0
ENSG00000065833	ME1	220649	572	5	352	219	0
ENSG00000065882	TBC1D1	248089	1262	14	429	593	0
ENSG00000065883	CDK13	149324	1512	28	352	1292	1
ENSG00000065911	MTHFD2	29358	350	NA	429	185	0
ENSG00000065923	SLC9A7	159867	726	NA	429	211	1
ENSG00000065970	FOXJ2	22801	574	1	352	240	0
ENSG00000065978	YBX1	21387	374	1	429	232	0
ENSG00000065989	PDE4A	50876	886	1	429	489	0
ENSG00000066027	PPP2R5A	76443	486	3	429	126	0
ENSG00000066032	CTNNA2	1463548	953	10	429	315	1
ENSG00000066044	ELAVL1	47068	326	2	429	105	0
ENSG00000066056	TIE1	22126	1138	12	429	508	1
ENSG00000066084	DIP2B	243672	1576	6	429	512	1
ENSG00000066117	SMARCD1	15442	515	4	429	189	1
ENSG00000066135	KDM4A	55369	1064	4	429	301	0
ENSG00000066136	NFYC	79899	458	1	429	252	0
ENSG00000066185	ZMYND12	25838	365	2	429	159	0
ENSG00000066230	SLC9A3	53993	889	7	429	509	1
ENSG00000066248	NGEF	134555	710	1	429	368	0
ENSG00000066279	ASPM	62566	3551	17	429	1429	1
ENSG00000066294	CD84	38421	345	NA	160	150	0
ENSG00000066322	ELOVL1	4676	279	4	429	73	1
ENSG00000066336	SPI1	23687	271	1	429	181	1
ENSG00000066379	POLR1H	3652	126	NA	429	25	0
ENSG00000066382	MPPED2	201788	294	2	429	112	0
ENSG00000066405	CLDN18	34920	261	NA	352	127	0
ENSG00000066422	ZBTB11	28243	1053	7	429	471	1
ENSG00000066427	ATXN3	56969	370	2	429	396	1
ENSG00000066455	GOLGA5	45642	731	3	429	270	0
ENSG00000066468	FGFR2	120124	822	13	429	437	1
ENSG00000066557	LRRC40	60774	602	3	429	222	0
ENSG00000066583	ISOC1	19279	298	NA	352	221	0
ENSG00000066629	EML1	171723	840	3	429	447	1
ENSG00000066651	TRMT11	217310	463	1	429	241	0
ENSG00000066654	THUMPD1	38999	353	2	429	152	1
ENSG00000066697	MSANTD3	24591	275	NA	319	177	0
ENSG00000066735	KIF26A	44440	1914	NA	429	1091	1
ENSG00000066739	ATG2B	84146	2078	9	429	695	0
ENSG00000066777	ARFGEF1	146123	1849	11	429	502	1
ENSG00000066813	ACSM2B	40141	577	NA	66	438	0
ENSG00000066827	ZFAT	235257	1243	11	429	607	1
ENSG00000066855	MTFR1	65828	333	NA	429	225	0
ENSG00000066923	STAG3	36817	1226	5	352	477	1
ENSG00000066926	FECH	42325	429	NA	429	188	1
ENSG00000066933	MYO9A	295859	2548	10	429	1454	1
ENSG00000067048	DDX3Y	15610	660	NA	99	18	1
ENSG00000067057	PFKP	69294	835	11	429	567	0
ENSG00000067064	IDI1	9731	284	1	352	201	0
ENSG00000067066	SP100	129405	885	8	99	418	0
ENSG00000067082	KLF6	9284	283	3	429	167	1
ENSG00000067113	PLPP1	110115	285	NA	429	130	0
ENSG00000067141	NEO1	253495	1461	8	429	536	0
ENSG00000067167	TRAM1	35198	374	3	429	127	0
ENSG00000067177	PHKA1	135505	1240	2	352	288	1
ENSG00000067182	TNFRSF1A	13357	528	1	352	270	1
ENSG00000067191	CACNB1	24216	598	1	429	255	0
ENSG00000067208	EVI5	283708	826	3	429	375	0
ENSG00000067221	STOML1	13369	398	2	429	227	0
ENSG00000067225	PKM	32357	605	NA	429	369	0
ENSG00000067248	DHX29	51639	1369	3	429	443	0
ENSG00000067334	DNTTIP2	12922	756	2	429	317	0
ENSG00000067365	METTL22	27956	404	1	429	425	0
ENSG00000067369	TP53BP1	103405	1977	8	429	885	0
ENSG00000067445	TRO	10866	1431	1	160	701	0
ENSG00000067533	RRP15	52690	282	2	429	108	0
ENSG00000067560	RHOA	53399	193	NA	352	92	1
ENSG00000067596	DHX8	106781	1220	6	429	329	0
ENSG00000067606	PRKCZ	134984	592	4	429	387	1
ENSG00000067646	ZFY	47225	801	NA	160	30	0
ENSG00000067704	IARS2	53909	1012	3	429	356	1
ENSG00000067715	SYT1	587268	422	17	429	187	1
ENSG00000067798	NAV3	682390	2385	13	429	1185	0
ENSG00000067829	IDH3G	8746	393	1	429	172	0
ENSG00000067836	ROGDI	5665	287	NA	429	416	1
ENSG00000067840	PDZD4	28380	775	4	429	268	0
ENSG00000067842	ATP2B3	65287	1249	1	429	467	1
ENSG00000067900	ROCK1	166408	1354	4	429	323	0
ENSG00000067955	CBFB	71909	223	1	429	253	1
ENSG00000067992	PDK3	85180	415	NA	429	80	1
ENSG00000068001	HYAL2	4992	473	3	429	349	0
ENSG00000068024	HDAC4	352852	1089	17	429	588	1
ENSG00000068028	RASSF1	11150	344	1	429	230	0
ENSG00000068078	FGFR3	15579	808	9	429	599	1
ENSG00000068079	IFI35	7716	288	3	429	140	0
ENSG00000068097	HEATR6	37913	1181	2	429	705	0
ENSG00000068120	COASY	4129	593	3	429	712	1
ENSG00000068137	PLEKHH3	9080	793	NA	429	534	0
ENSG00000068305	MEF2A	150766	511	1	429	328	1
ENSG00000068308	OTUD5	35603	571	2	429	127	1
ENSG00000068323	TFE3	14684	575	NA	319	120	1
ENSG00000068354	TBC1D25	22895	688	3	429	190	0
ENSG00000068366	ACSL4	92066	711	1	429	178	1
ENSG00000068383	INPP5A	245693	412	4	429	195	0
ENSG00000068394	GPKOW	10328	476	2	429	127	1
ENSG00000068400	GRIPAP1	28541	884	NA	429	409	0
ENSG00000068438	FTSJ1	10343	329	NA	319	67	1
ENSG00000068489	PRR11	50963	360	1	180	221	0
ENSG00000068615	REEP1	123661	320	NA	352	191	1
ENSG00000068650	ATP11A	197130	1191	10	429	648	1
ENSG00000068654	POLR1A	85670	1720	18	429	626	1
ENSG00000068697	LAPTM4A	18978	233	NA	429	87	0
ENSG00000068724	TTC7A	157891	882	8	429	622	1
ENSG00000068745	IP6K2	46897	426	NA	352	564	0
ENSG00000068781	STON1-GTF2A1L	246592	1182	7	429	607	0
ENSG00000068784	SRBD1	222587	995	9	429	446	0
ENSG00000068796	KIF2A	84819	744	9	429	183	1
ENSG00000068831	RASGRP2	18545	610	1	429	305	1
ENSG00000068878	PSME4	106924	1843	11	429	613	0
ENSG00000068885	IFT80	142239	777	4	429	330	1
ENSG00000068903	SIRT2	21307	389	2	429	233	0
ENSG00000068912	ERLEC1	46029	483	5	429	294	0
ENSG00000068971	PPP2R5B	10549	497	1	99	180	0
ENSG00000068976	PYGM	13585	842	6	429	389	1
ENSG00000068985	PAGE1	8537	146	NA	66	31	0
ENSG00000069011	PITX1	6494	314	1	429	231	1
ENSG00000069018	TRPC7	152800	862	8	429	334	0
ENSG00000069020	MAST4	573200	2623	5	429	1186	0
ENSG00000069122	ADGRF5	102344	1346	NA	429	512	0
ENSG00000069188	SDK2	310061	2172	11	429	856	0
ENSG00000069206	ADAM7	68539	776	4	160	353	0
ENSG00000069248	NUP133	68082	1156	4	319	399	1
ENSG00000069275	NUCKS1	37360	243	1	429	54	0
ENSG00000069329	VPS35	33046	796	NA	429	244	1
ENSG00000069345	DNAJA2	18312	412	1	429	122	0
ENSG00000069399	BCL3	11336	454	2	429	210	0
ENSG00000069424	KCNAB2	108931	415	1	429	437	1
ENSG00000069431	ABCC9	144037	1549	12	352	528	1
ENSG00000069482	GAL	6631	123	NA	160	66	1
ENSG00000069493	CLEC2D	29840	194	4	429	172	0
ENSG00000069509	FUNDC1	19220	155	1	429	31	0
ENSG00000069535	MAOB	115840	520	5	429	105	0
ENSG00000069667	RORA	741018	556	13	429	315	1
ENSG00000069696	DRD4	3437	419	1	429	403	1
ENSG00000069702	TGFBR3	223909	851	3	429	360	1
ENSG00000069764	PLA2G10	21760	165	NA	319	41	0
ENSG00000069812	HES2	12252	173	NA	429	128	0
ENSG00000069849	ATP1B3	49906	279	1	352	127	0
ENSG00000069869	NEDD4	166690	1319	5	429	782	0
ENSG00000069943	PIGB	36687	555	1	429	252	1
ENSG00000069956	MAPK6	95537	721	NA	429	266	0
ENSG00000069966	GNB5	76292	395	4	429	183	1
ENSG00000069974	RAB27A	90447	221	3	429	155	1
ENSG00000069998	HDHD5	27776	423	NA	429	210	0
ENSG00000070010	UFD1	29282	307	NA	429	117	1
ENSG00000070018	LRP6	151019	1613	16	429	583	1
ENSG00000070019	GUCY2C	83967	1073	3	429	358	1
ENSG00000070031	SCT	872	121	NA	160	98	0
ENSG00000070047	PHRF1	35752	1649	12	429	1014	0
ENSG00000070061	ELP1	66790	1346	NA	429	725	1
ENSG00000070081	NUCB2	89640	420	5	429	211	0
ENSG00000070087	PFN2	84627	188	1	429	119	0
ENSG00000070159	PTPN3	122619	913	5	429	406	1
ENSG00000070182	SPTB	133624	2328	15	319	1012	1
ENSG00000070190	DAPP1	53363	280	4	429	72	0
ENSG00000070193	FGF10	89173	208	NA	429	82	1
ENSG00000070214	SLC44A1	194549	726	3	429	257	1
ENSG00000070269	TMEM260	97548	707	3	429	381	1
ENSG00000070366	SMG6	243942	1419	11	429	748	0
ENSG00000070367	EXOC5	68398	711	1	429	227	0
ENSG00000070371	CLTCL1	112246	1640	6	429	735	1
ENSG00000070388	FGF22	4494	170	NA	429	171	0
ENSG00000070404	FSTL3	6993	263	NA	429	241	0
ENSG00000070413	DGCR2	86172	550	2	429	345	1
ENSG00000070423	RNF126	15688	311	NA	429	250	0
ENSG00000070444	MNT	16987	582	NA	429	286	0
ENSG00000070476	ZXDC	38290	858	2	352	530	0
ENSG00000070495	JMJD6	13967	414	6	429	282	0
ENSG00000070501	POLB	33314	335	NA	429	168	0
ENSG00000070526	ST6GALNAC1	19025	600	1	429	313	0
ENSG00000070540	WIPI1	36215	446	2	429	264	0
ENSG00000070601	FRMPD1	95950	1578	5	429	625	0
ENSG00000070610	GBA2	12362	927	3	429	427	1
ENSG00000070614	NDST1	55936	882	5	429	454	1
ENSG00000070669	ASNS	20731	561	NA	429	294	1
ENSG00000070718	AP3M2	18236	418	NA	429	222	0
ENSG00000070729	CNGB1	88788	1251	6	429	633	1
ENSG00000070731	ST6GALNAC2	20483	374	2	352	261	0
ENSG00000070748	CHAT	56009	748	4	429	391	1
ENSG00000070756	PABPC1	19967	636	21	429	350	0
ENSG00000070759	TESK2	147280	571	1	352	216	0
ENSG00000070761	CFAP20	15789	193	NA	429	66	0
ENSG00000070770	CSNK2A2	40199	350	NA	429	73	0
ENSG00000070778	PTPN21	89229	1174	6	429	571	0
ENSG00000070785	EIF2B3	136200	452	NA	429	179	1
ENSG00000070808	CAMK2A	70497	559	8	352	196	1
ENSG00000070814	TCOF1	42668	1489	8	319	814	1
ENSG00000070831	CDC42	48651	191	5	429	87	1
ENSG00000070882	OSBPL3	183638	887	5	429	410	0
ENSG00000070886	EPHA8	40106	1005	3	429	563	0
ENSG00000070915	SLC12A3	50643	1030	7	429	543	1
ENSG00000070950	RAD18	127054	495	7	429	245	0
ENSG00000070961	ATP2B1	121317	1220	8	429	337	1
ENSG00000070985	TRPM5	39999	1173	7	429	712	0
ENSG00000071051	NCK2	149360	380	3	429	226	0
ENSG00000071054	MAP4K4	196983	1384	9	429	480	0
ENSG00000071073	MGAT4A	112026	535	1	429	191	0
ENSG00000071082	RPL31	21293	130	NA	352	72	1
ENSG00000071127	WDR1	48725	659	4	429	365	1
ENSG00000071189	SNX13	149733	957	5	429	379	0
ENSG00000071203	MS4A12	14652	267	NA	180	128	0
ENSG00000071205	ARHGAP10	340688	786	6	429	318	0
ENSG00000071242	RPS6KA2	453123	758	7	319	335	0
ENSG00000071243	ING3	26439	418	2	429	108	0
ENSG00000071246	VASH1	21547	365	NA	429	210	0
ENSG00000071282	LMCD1	72845	365	3	429	210	0
ENSG00000071462	BUD23	14615	281	NA	429	110	1
ENSG00000071537	SEL1L	62306	794	4	429	278	0
ENSG00000071539	TRIP13	25236	432	1	429	152	1
ENSG00000071553	ATP6AP1	7883	470	4	429	224	1
ENSG00000071564	TCF3	43323	679	5	429	883	1
ENSG00000071575	TRIB2	25799	343	4	429	137	0
ENSG00000071626	DAZAP1	28115	407	6	429	177	0
ENSG00000071655	MBD3	19269	291	NA	429	235	0
ENSG00000071677	PRLH	601	87	2	319	51	0
ENSG00000071794	HLTF	56406	1009	6	429	400	0
ENSG00000071859	FAM50A	6513	339	2	352	63	1
ENSG00000071889	FAM3A	10082	244	NA	352	105	0
ENSG00000071894	CPSF1	16104	1443	3	429	715	1
ENSG00000071909	MYO3B	477020	1341	7	429	550	0
ENSG00000071967	CYBRD1	35655	286	NA	429	137	0
ENSG00000071991	CDH19	103007	772	6	319	382	0
ENSG00000071994	PDCD2	9342	344	NA	429	305	0
ENSG00000072041	SLC6A15	54124	730	NA	319	399	0
ENSG00000072042	RDH11	18964	318	1	319	213	1
ENSG00000072062	PRKACA	26074	427	1	429	261	1
ENSG00000072071	ADGRL1	58444	1474	NA	429	839	1
ENSG00000072080	SPP2	26451	211	2	180	109	0
ENSG00000072110	ACTN1	105297	930	6	429	519	1
ENSG00000072121	ZFYVE26	70068	2554	17	429	1050	1
ENSG00000072133	RPS6KA6	129849	745	2	352	146	0
ENSG00000072134	EPN2	99349	641	4	429	485	0
ENSG00000072135	PTPN18	19349	460	2	99	246	0
ENSG00000072163	LIMS2	43358	365	NA	319	261	1
ENSG00000072182	ASIC4	24428	666	1	352	374	0
ENSG00000072195	SPEG	58786	3267	15	429	1704	1
ENSG00000072201	LNX1	132185	728	3	429	471	0
ENSG00000072210	ALDH3A2	37586	521	1	352	414	1
ENSG00000072274	TFRC	69578	795	5	429	374	1
ENSG00000072310	SREBF1	25652	1177	4	429	725	1
ENSG00000072315	TRPC5	314765	973	4	429	165	0
ENSG00000072364	AFF4	88239	1163	8	429	477	1
ENSG00000072401	UBE2D1	35772	147	3	352	30	0
ENSG00000072415	PALS1	95085	675	NA	429	292	0
ENSG00000072422	RHOBTB1	132002	696	2	352	270	0
ENSG00000072501	SMC1A	48579	1233	25	429	160	1
ENSG00000072506	HSD17B10	3109	261	3	429	50	1
ENSG00000072518	MARK2	72091	788	15	429	370	0
ENSG00000072571	HMMR	31309	725	1	429	286	1
ENSG00000072609	CHFR	86580	664	2	429	507	0
ENSG00000072657	TRHDE	398388	1069	5	429	379	0
ENSG00000072682	P4HA2	84890	535	4	429	371	1
ENSG00000072694	FCGR2B	15511	310	NA	160	100	1
ENSG00000072736	NFATC3	143889	1075	1	429	471	0
ENSG00000072756	TRNT1	26486	473	NA	429	371	1
ENSG00000072778	ACADVL	8141	678	3	352	555	1
ENSG00000072786	STK10	146145	968	5	429	452	0
ENSG00000072803	FBXW11	145324	563	4	429	140	1
ENSG00000072818	ACAP1	14948	740	4	429	306	0
ENSG00000072832	CRMP1	72322	686	2	352	263	0
ENSG00000072840	EVC	103104	992	7	352	502	1
ENSG00000072849	DERL2	14924	239	1	352	177	0
ENSG00000072858	SIDT1	97020	832	1	352	345	0
ENSG00000072864	NDE1	89336	384	2	429	479	1
ENSG00000072952	IRAG1	120897	912	NA	429	561	0
ENSG00000072954	TMEM38A	28884	299	NA	429	156	0
ENSG00000072958	AP1M1	47995	435	NA	429	228	0
ENSG00000073008	PVR	22252	439	2	99	280	0
ENSG00000073050	XRCC1	32251	633	3	429	325	1
ENSG00000073060	SCARB1	87061	552	2	429	403	0
ENSG00000073067	CYP2W1	6459	490	1	319	404	0
ENSG00000073111	MCM2	24025	904	5	429	465	1
ENSG00000073146	MOV10L1	71681	1211	6	429	581	1
ENSG00000073150	PANX2	9564	677	NA	429	408	0
ENSG00000073169	SELENOO	16605	669	NA	429	468	0
ENSG00000073282	TP63	265887	680	5	429	290	1
ENSG00000073331	ALPK1	145263	1244	5	429	497	1
ENSG00000073350	LLGL2	49512	1020	3	429	608	0
ENSG00000073417	PDE8A	158705	829	3	429	381	0
ENSG00000073464	CLCN4	80685	768	16	429	213	1
ENSG00000073536	NLE1	13573	485	1	429	264	0
ENSG00000073578	SDHA	38762	664	NA	429	383	1
ENSG00000073584	SMARCE1	23651	411	5	429	259	1
ENSG00000073598	FNDC8	9117	324	NA	160	137	0
ENSG00000073605	GSDMB	14040	416	1	160	177	0
ENSG00000073614	KDM5A	109263	1690	3	429	560	0
ENSG00000073670	ADAM11	22858	769	1	429	293	0
ENSG00000073711	PPP2R3A	182166	1150	9	429	496	0
ENSG00000073712	FERMT2	93777	687	3	429	301	0
ENSG00000073734	ABCB11	110543	1321	9	429	616	1
ENSG00000073737	DHRS9	31378	379	NA	429	244	0
ENSG00000073754	CD5L	10897	347	4	160	154	0
ENSG00000073756	PTGS2	9131	604	1	429	168	0
ENSG00000073792	IGF2BP2	181912	605	2	429	223	1
ENSG00000073803	MAP3K13	199796	966	3	429	492	0
ENSG00000073849	ST6GAL1	148027	406	1	429	377	0
ENSG00000073861	TBX21	12886	535	3	429	214	1
ENSG00000073910	FRY	452392	3058	22	429	1008	0
ENSG00000073921	PICALM	111909	652	2	429	274	1
ENSG00000073969	NSF	166945	769	NA	429	129	1
ENSG00000074047	GLI2	256785	1586	7	429	748	1
ENSG00000074054	CLASP1	311700	1559	15	429	577	0
ENSG00000074071	MRPS34	1260	225	NA	429	209	1
ENSG00000074181	NOTCH3	41957	2321	8	352	1046	1
ENSG00000074201	CLNS1A	104759	237	1	429	101	0
ENSG00000074211	PPP2R2C	240656	447	NA	429	172	0
ENSG00000074219	TEAD2	21862	451	2	180	222	0
ENSG00000074266	EED	77598	501	4	429	235	1
ENSG00000074276	CDHR2	53463	1310	4	429	555	0
ENSG00000074317	SNCB	10452	134	1	429	43	1
ENSG00000074319	TSG101	58615	390	3	429	165	0
ENSG00000074356	NCBP3	44088	620	NA	429	265	0
ENSG00000074370	ATP2A3	40594	1052	9	429	489	0
ENSG00000074410	CA12	60468	354	3	352	151	1
ENSG00000074416	MGLL	360058	313	1	429	156	0
ENSG00000074527	NTN4	132957	628	2	429	299	0
ENSG00000074582	BCS1L	3760	419	2	429	255	1
ENSG00000074590	NUAK1	75609	661	6	429	332	0
ENSG00000074603	DPP8	75222	898	3	352	438	0
ENSG00000074621	SLC24A1	49590	1099	9	429	444	1
ENSG00000074657	ZNF532	123880	1301	3	429	854	0
ENSG00000074660	SCARF1	11874	830	NA	429	491	0
ENSG00000074695	LMAN1	31442	510	3	429	196	1
ENSG00000074696	HACD3	47886	400	NA	429	148	0
ENSG00000074706	IPCEF1	202307	438	1	429	174	0
ENSG00000074755	ZZEF1	138585	2961	16	429	1208	0
ENSG00000074771	NOX3	60471	568	5	319	268	0
ENSG00000074800	ENO1	17687	434	6	352	281	0
ENSG00000074803	SLC12A1	125348	1145	7	429	466	1
ENSG00000074842	MYDGF	23532	189	NA	319	112	0
ENSG00000074855	ANO8	11632	1232	2	429	635	0
ENSG00000074935	TUBE1	16819	475	1	429	170	0
ENSG00000074964	ARHGEF10L	158171	1279	5	429	567	0
ENSG00000074966	TXK	67857	527	2	319	222	0
ENSG00000075035	WSCD2	121249	585	3	429	224	0
ENSG00000075043	KCNQ2	72467	890	46	429	707	1
ENSG00000075073	TACR2	13015	398	1	429	173	0
ENSG00000075089	ACTR6	42000	396	3	429	164	0
ENSG00000075131	TIPIN	49743	301	6	352	146	0
ENSG00000075142	SRI	20538	198	NA	352	123	0
ENSG00000075151	EIF4G3	370802	1895	NA	429	1030	0
ENSG00000075188	NUP37	47011	326	3	429	132	1
ENSG00000075213	SEMA3A	298195	771	1	429	283	1
ENSG00000075218	GTSE1	33940	739	6	352	320	0
ENSG00000075223	SEMA3C	177491	751	4	352	309	1
ENSG00000075234	TTC38	26000	469	1	429	278	0
ENSG00000075239	ACAT1	30899	434	2	429	237	1
ENSG00000075240	GRAMD4	61924	578	2	429	272	0
ENSG00000075275	CELSR1	176786	3019	12	429	1729	1
ENSG00000075290	WNT8B	20735	351	NA	429	110	0
ENSG00000075292	ZNF638	119077	1978	11	429	1188	0
ENSG00000075303	SLC25A40	42792	338	NA	352	122	0
ENSG00000075336	TIMM21	12008	248	1	429	123	0
ENSG00000075340	ADD2	160580	726	NA	429	371	0
ENSG00000075388	FGF4	4319	206	1	429	85	0
ENSG00000075391	RASAL2	384746	1416	3	429	654	0
ENSG00000075399	VPS9D1	13764	631	NA	429	427	0
ENSG00000075407	ZNF37A	55959	561	NA	66	216	0
ENSG00000075413	MARK3	118443	796	7	429	403	1
ENSG00000075415	SLC25A3	12788	362	NA	429	289	1
ENSG00000075420	FNDC3B	362091	1204	3	429	409	0
ENSG00000075426	FOSL2	24510	326	3	429	220	0
ENSG00000075429	CACNG5	59634	275	NA	429	120	0
ENSG00000075461	CACNG4	68691	327	NA	429	117	0
ENSG00000075539	FRYL	282922	3013	23	429	1068	0
ENSG00000075568	TMEM131	239612	1883	9	429	692	0
ENSG00000075618	FSCN1	13839	493	NA	429	328	0
ENSG00000075624	ACTB	36750	375	NA	429	533	1
ENSG00000075643	MOCOS	84660	888	3	429	345	1
ENSG00000075651	PLD1	210079	1074	2	352	421	1
ENSG00000075673	ATP12A	32064	1045	4	99	436	0
ENSG00000075702	WDR62	50211	1523	5	319	975	1
ENSG00000075711	DLG1	256469	926	7	429	582	1
ENSG00000075785	RAB7A	121128	217	1	429	163	1
ENSG00000075790	BCAP29	48909	348	2	429	244	0
ENSG00000075826	SEC31B	33214	1179	3	352	468	0
ENSG00000075856	SART3	38959	981	7	429	515	0
ENSG00000075884	ARHGAP15	638933	475	2	352	183	0
ENSG00000075886	TUBA3D	6815	450	NA	66	182	1
ENSG00000075891	PAX2	94548	432	3	429	247	1
ENSG00000075914	EXOSC7	35227	291	1	429	120	0
ENSG00000075945	KIFAP3	153407	792	5	429	251	0
ENSG00000075975	MKRN2	29151	427	3	429	252	0
ENSG00000076003	MCM6	36817	821	8	429	261	1
ENSG00000076043	REXO2	10812	237	NA	429	129	0
ENSG00000076053	RBM7	13537	267	NA	352	162	0
ENSG00000076067	RBMS2	74373	407	NA	429	159	0
ENSG00000076108	BAZ2A	40770	1905	6	429	903	0
ENSG00000076201	PTPN23	32424	1636	7	429	763	1
ENSG00000076242	MLH1	57573	756	3	429	389	1
ENSG00000076248	UNG	28553	313	NA	429	298	1
ENSG00000076258	FMO4	27901	558	NA	352	184	0
ENSG00000076321	KLHL20	71711	609	5	429	152	0
ENSG00000076344	RGS11	7639	467	1	429	306	0
ENSG00000076351	SLC46A1	11570	459	1	429	367	1
ENSG00000076356	PLXNA2	222142	1894	16	429	712	0
ENSG00000076382	SPAG5	21451	1193	7	319	589	0
ENSG00000076513	ANKRD13A	40333	590	3	429	296	0
ENSG00000076554	TPD52	136819	247	2	429	151	0
ENSG00000076555	ACACB	151639	2458	16	429	1141	0
ENSG00000076604	TRAF4	6945	470	3	429	343	0
ENSG00000076641	PAG1	144258	432	2	429	157	0
ENSG00000076650	GPATCH1	49361	931	NA	429	379	0
ENSG00000076662	ICAM3	5848	547	1	180	326	0
ENSG00000076685	NT5C2	189441	569	2	429	181	1
ENSG00000076706	MCAM	8601	646	2	429	267	0
ENSG00000076716	GPC4	115386	556	NA	429	113	1
ENSG00000076770	MBNL3	119718	354	2	429	108	0
ENSG00000076826	CAMSAP3	22441	1276	3	352	573	0
ENSG00000076864	RAP1GAP	73136	748	1	429	391	0
ENSG00000076924	XAB2	10020	855	4	352	379	0
ENSG00000076928	ARHGEF1	46873	983	2	429	794	1
ENSG00000076944	STXBP2	10763	604	2	429	357	1
ENSG00000076984	MAP2K7	10635	435	2	429	193	0
ENSG00000077009	NMRK2	9347	235	3	429	196	0
ENSG00000077044	DGKD	117604	1214	3	429	613	0
ENSG00000077063	CTTNBP2	162790	1663	6	429	966	0
ENSG00000077080	ACTL6B	13351	426	6	180	142	1
ENSG00000077092	RARB	910008	455	4	429	243	1
ENSG00000077097	TOP2B	66923	1626	12	429	508	0
ENSG00000077147	TM9SF3	68902	589	4	429	174	0
ENSG00000077150	NFKB2	8414	900	2	429	319	1
ENSG00000077152	UBE2T	10440	197	1	429	92	1
ENSG00000077157	PPP1R12B	244007	1043	3	429	508	0
ENSG00000077232	DNAJC10	78209	793	5	429	355	0
ENSG00000077235	GTF3C1	89300	2109	10	429	903	0
ENSG00000077238	IL4R	50852	825	1	160	503	1
ENSG00000077254	USP33	63865	942	2	429	311	0
ENSG00000077264	PAK3	276633	580	2	429	83	1
ENSG00000077274	CAPN6	25384	641	NA	429	151	0
ENSG00000077279	DCX	118493	425	3	429	85	1
ENSG00000077312	SNRPA	14384	282	1	429	146	0
ENSG00000077327	SPAG6	72151	509	4	429	262	0
ENSG00000077348	EXOSC5	10985	257	NA	429	129	1
ENSG00000077380	DYNC1I2	62689	638	4	429	365	1
ENSG00000077420	APBB1IP	129462	666	3	429	310	0
ENSG00000077454	LRCH4	12118	683	2	429	316	0
ENSG00000077458	FAM76B	20835	339	1	352	156	0
ENSG00000077463	SIRT6	8455	355	NA	429	331	0
ENSG00000077498	TYR	117884	529	4	429	294	1
ENSG00000077514	POLD3	124743	466	NA	429	220	0
ENSG00000077522	ACTN2	78132	894	4	429	392	1
ENSG00000077549	CAPZB	146764	301	NA	429	155	0
ENSG00000077585	GPR137B	66368	399	2	429	218	0
ENSG00000077616	NAALAD2	58231	740	5	352	292	0
ENSG00000077684	JADE1	65524	842	NA	429	377	0
ENSG00000077713	SLC25A43	55142	341	1	429	89	0
ENSG00000077721	UBE2A	109621	224	1	429	56	1
ENSG00000077782	FGFR1	67492	892	9	429	542	1
ENSG00000077800	FKBP6	30464	327	2	429	174	1
ENSG00000077935	SMC1B	69536	1235	11	352	355	0
ENSG00000077942	FBLN1	98252	721	4	429	505	1
ENSG00000077943	ITGA8	205968	1063	7	429	453	1
ENSG00000077984	CST7	10659	145	NA	352	56	0
ENSG00000078018	MAP2	310100	1990	13	429	1303	0
ENSG00000078043	PIAS2	114289	621	7	352	325	0
ENSG00000078053	AMPH	247716	695	4	429	312	0
ENSG00000078061	ARAF	10703	606	1	180	154	0
ENSG00000078070	MCCC1	100857	725	NA	429	326	1
ENSG00000078081	LAMP3	40519	416	3	319	318	0
ENSG00000078098	FAP	72761	760	5	429	324	0
ENSG00000078114	NEBL	390281	1014	7	352	629	0
ENSG00000078124	ACER3	165879	274	1	429	156	1
ENSG00000078140	UBE2K	84656	200	2	429	34	0
ENSG00000078142	PIK3C3	132596	887	1	429	385	0
ENSG00000078177	N4BP2	101455	1770	7	429	676	0
ENSG00000078237	TIGAR	46786	270	NA	352	88	0
ENSG00000078246	TULP3	57339	501	2	352	289	1
ENSG00000078269	SYNJ2	117313	1496	5	352	826	0
ENSG00000078295	ADCY2	433943	1091	6	319	330	0
ENSG00000078304	PPP2R5C	166268	579	3	429	321	0
ENSG00000078328	RBFOX1	2471656	582	8	429	665	0
ENSG00000078369	GNB1	106940	340	14	429	93	1
ENSG00000078399	HOXA9	3099	272	1	429	426	0
ENSG00000078401	EDN1	6833	212	NA	429	61	1
ENSG00000078403	MLLT10	218955	1068	2	429	597	1
ENSG00000078487	ZCWPW1	27831	649	6	180	310	0
ENSG00000078549	ADCYAP1R1	59166	524	NA	429	207	0
ENSG00000078579	FGF20	10164	211	1	429	143	1
ENSG00000078589	P2RY10	18336	339	1	429	63	0
ENSG00000078596	ITM2A	7164	263	NA	352	81	0
ENSG00000078618	NRDC	89614	1219	NA	429	404	0
ENSG00000078668	VDAC3	14057	284	NA	352	164	0
ENSG00000078674	PCM1	106960	2043	12	429	1250	0
ENSG00000078687	TNRC6C	150119	1944	5	429	1237	0
ENSG00000078699	CBFA2T2	159934	614	2	429	263	0
ENSG00000078725	BRINP1	202806	761	7	429	330	0
ENSG00000078747	ITCH	148500	903	6	429	306	1
ENSG00000078795	PKD2L2	53290	624	2	352	291	0
ENSG00000078804	TP53INP2	9100	220	NA	429	151	0
ENSG00000078808	SDF4	15100	355	1	429	388	0
ENSG00000078814	MYH7B	46569	1941	10	429	1154	0
ENSG00000078898	BPIFB2	15999	458	1	180	194	0
ENSG00000078900	TP73	83685	636	5	429	363	1
ENSG00000078902	TOLLIP	35261	274	1	429	211	0
ENSG00000078967	UBE2D4	29700	147	NA	429	89	0
ENSG00000079101	CLUL1	53311	466	1	352	233	0
ENSG00000079102	RUNX1T1	148254	663	7	429	440	0
ENSG00000079112	CDH17	89063	832	6	352	324	0
ENSG00000079134	THOC1	53527	657	1	429	213	1
ENSG00000079150	FKBP7	14936	222	2	429	118	0
ENSG00000079156	OSBPL6	208381	959	4	429	343	0
ENSG00000079215	SLC1A3	91743	589	1	429	413	1
ENSG00000079246	XRCC5	98839	732	3	429	205	0
ENSG00000079257	LXN	23771	222	NA	429	92	0
ENSG00000079263	SP140	87485	867	3	99	313	0
ENSG00000079277	MKNK1	46886	465	1	429	276	0
ENSG00000079308	TNS1	210833	1860	7	429	1151	0
ENSG00000079313	REXO1	33235	1221	1	429	754	0
ENSG00000079332	SAR1A	23234	198	NA	429	76	0
ENSG00000079335	CDC14A	173215	624	4	352	414	1
ENSG00000079337	RAPGEF3	33788	923	2	429	483	0
ENSG00000079385	CEACAM1	34186	526	2	180	292	0
ENSG00000079387	SENP1	66244	644	NA	429	232	0
ENSG00000079393	DUSP13	14787	417	NA	429	226	0
ENSG00000079432	CIC	27259	2517	7	429	1430	1
ENSG00000079435	LIPE	25874	1076	6	352	836	1
ENSG00000079459	FDFT1	43731	476	3	429	634	1
ENSG00000079462	PAFAH1B3	5744	231	2	352	141	0
ENSG00000079482	OPHN1	484031	802	5	352	190	1
ENSG00000079557	AFM	22256	599	4	180	260	0
ENSG00000079616	KIF22	14658	679	7	429	476	1
ENSG00000079689	SCGN	49573	276	2	352	135	0
ENSG00000079691	CARMIL1	341156	1371	NA	429	473	0
ENSG00000079739	PGM1	66834	584	4	429	336	1
ENSG00000079785	DDX1	42814	740	6	429	252	0
ENSG00000079805	DNM2	113824	870	10	429	510	1
ENSG00000079819	EPB41L2	223975	1057	2	429	945	0
ENSG00000079841	RIMS1	516600	1692	5	429	812	1
ENSG00000079931	MOXD1	105420	613	NA	352	285	0
ENSG00000079950	STX7	67249	261	NA	429	84	0
ENSG00000079974	RABL2B	16161	238	NA	429	152	0
ENSG00000079999	KEAP1	17231	624	1	429	375	1
ENSG00000080007	DDX43	22738	648	12	352	252	0
ENSG00000080031	PTPRH	28254	1115	1	429	498	0
ENSG00000080166	DCT	42871	552	2	429	271	1
ENSG00000080189	SLC35C2	18441	394	5	429	238	0
ENSG00000080200	CRYBG3	122973	2970	3	352	1086	0
ENSG00000080224	EPHA6	946938	1130	6	352	551	0
ENSG00000080293	SCTR	84640	440	1	352	196	0
ENSG00000080298	RFX3	307704	749	15	429	371	0
ENSG00000080345	RIF1	72270	2472	18	429	1188	0
ENSG00000080371	RAB21	45423	225	6	429	78	0
ENSG00000080493	SLC4A4	509403	1094	6	429	442	1
ENSG00000080503	SMARCA2	178434	1590	36	429	1362	1
ENSG00000080511	RDH8	9029	331	3	429	222	0
ENSG00000080546	SESN1	110537	551	1	429	242	0
ENSG00000080561	MID2	105771	735	7	429	228	1
ENSG00000080572	DNAAF6	37636	214	NA	352	43	1
ENSG00000080573	COL5A3	50943	1745	5	99	712	0
ENSG00000080603	SRCAP	43200	3230	18	99	1601	1
ENSG00000080608	PUM3	87361	648	NA	429	329	0
ENSG00000080618	CPB2	51847	423	4	429	174	0
ENSG00000080644	CHRNA3	28243	505	1	429	259	1
ENSG00000080709	KCNN2	440518	857	2	429	939	1
ENSG00000080802	CNOT4	148307	713	9	429	209	0
ENSG00000080815	PSEN1	87258	476	1	429	492	1
ENSG00000080819	CPOX	14165	454	3	429	295	1
ENSG00000080822	CLDND1	24975	276	1	429	474	0
ENSG00000080823	MOK	76341	419	1	429	431	0
ENSG00000080824	HSP90AA1	58637	854	10	352	506	0
ENSG00000080839	RBL1	99648	1068	5	429	428	0
ENSG00000080845	DLGAP4	222301	992	4	429	521	0
ENSG00000080854	IGSF9B	60530	1437	NA	429	721	0
ENSG00000080910	CFHR2	15884	355	NA	99	260	0
ENSG00000080986	NDC80	45078	642	3	319	261	0
ENSG00000081014	AP4E1	97212	1137	6	429	455	1
ENSG00000081019	RSBN1	50644	802	3	429	378	0
ENSG00000081026	MAGI3	295408	1481	2	429	495	0
ENSG00000081041	CXCL2	2155	107	NA	99	55	0
ENSG00000081051	AFP	19953	622	5	319	212	1
ENSG00000081052	COL4A4	161491	1690	8	319	705	1
ENSG00000081059	TCF7	33529	481	3	429	467	0
ENSG00000081087	OSTM1	124288	346	NA	429	223	1
ENSG00000081138	CDH7	139325	785	5	429	323	0
ENSG00000081148	IMPG2	98029	1241	5	429	428	1
ENSG00000081154	PCNP	20285	178	NA	429	79	0
ENSG00000081177	EXD2	52520	621	4	429	279	0
ENSG00000081181	ARG2	31788	354	2	429	128	0
ENSG00000081189	MEF2C	186016	483	33	429	260	1
ENSG00000081237	PTPRC	118436	1306	8	429	564	1
ENSG00000081248	CACNA1S	72939	1873	15	429	880	1
ENSG00000081277	PKP1	49541	747	7	429	321	1
ENSG00000081307	UBA5	23651	461	1	429	166	1
ENSG00000081320	STK17B	39056	372	2	429	160	0
ENSG00000081377	CDC14B	129589	498	NA	429	274	0
ENSG00000081386	ZNF510	23534	683	2	99	238	0
ENSG00000081479	LRP2	235425	4655	28	429	1643	1
ENSG00000081665	ZNF506	35912	444	NA	66	267	0
ENSG00000081692	JMJD4	4177	417	1	429	248	0
ENSG00000081721	DUSP12	7480	340	NA	429	158	0
ENSG00000081760	AACS	77881	672	3	429	306	0
ENSG00000081791	DELE1	18176	515	NA	319	231	0
ENSG00000081800	SLC13A1	86438	595	2	352	242	0
ENSG00000081803	CADPS2	568334	1296	3	429	460	0
ENSG00000081818	PCDHB4	3805	795	NA	352	398	0
ENSG00000081842	PCDHA6	184387	950	NA	99	1329	0
ENSG00000081853	PCDHGA2	174215	932	4	429	834	0
ENSG00000081870	IFT25	28998	214	NA	180	124	0
ENSG00000081913	PHLPP1	264892	1717	NA	429	739	0
ENSG00000081923	ATP8B1	156889	1251	6	429	467	1
ENSG00000081985	IL12RB2	90851	862	3	352	317	0
ENSG00000082014	SMARCD3	38479	483	1	429	188	0
ENSG00000082068	WDR70	374117	654	1	429	235	0
ENSG00000082074	FYB1	165397	839	NA	352	622	1
ENSG00000082126	MPP4	53824	637	2	429	319	0
ENSG00000082146	STRADB	90255	418	1	429	150	0
ENSG00000082153	BZW1	15428	451	2	429	150	0
ENSG00000082175	PGR	100189	933	1	429	431	1
ENSG00000082196	C1QTNF3	25355	319	2	352	116	0
ENSG00000082212	ME2	75139	584	2	429	247	0
ENSG00000082213	C5orf22	22752	442	3	429	162	0
ENSG00000082258	CCNT2	40520	730	4	429	443	0
ENSG00000082269	FAM135A	147666	1515	10	429	897	0
ENSG00000082293	COL19A1	345912	1142	5	429	431	0
ENSG00000082397	EPB41L3	238218	1087	4	429	962	0
ENSG00000082438	COBLL1	161635	1233	5	429	824	1
ENSG00000082458	DLG3	60655	849	1	429	196	1
ENSG00000082482	KCNK2	230245	426	1	429	202	0
ENSG00000082497	SERTAD4	13459	356	NA	352	139	0
ENSG00000082512	TRAF5	48325	557	1	352	198	0
ENSG00000082515	MRPL22	28338	232	3	429	136	0
ENSG00000082516	GEMIN5	50800	1508	7	429	579	1
ENSG00000082556	OPRK1	25913	409	1	352	312	0
ENSG00000082641	NFE2L1	13186	772	5	429	579	0
ENSG00000082684	SEMA5B	119411	1205	5	429	723	0
ENSG00000082701	GSK3B	273126	470	5	352	285	0
ENSG00000082781	ITGB5	125417	799	7	429	458	0
ENSG00000082805	ERC1	504725	1120	3	429	623	0
ENSG00000082898	XPO1	61052	1071	12	429	251	0
ENSG00000082996	RNF13	149352	381	2	429	247	1
ENSG00000083067	TRPM3	910891	1719	8	429	818	1
ENSG00000083093	PALB2	38145	1188	10	352	568	1
ENSG00000083097	DOP1A	100805	2476	NA	429	745	0
ENSG00000083099	LYRM2	70572	98	NA	429	94	0
ENSG00000083123	BCKDHB	239607	392	NA	429	175	1
ENSG00000083168	KAT6A	122515	2006	30	429	1138	1
ENSG00000083223	TUT7	66721	1495	NA	429	533	0
ENSG00000083290	ULK2	97106	1036	1	429	411	0
ENSG00000083307	GRHL2	177287	625	1	429	218	1
ENSG00000083312	TNPO1	100421	898	2	429	197	0
ENSG00000083444	PLOD1	40820	727	3	429	346	1
ENSG00000083454	P2RX5	23897	444	NA	429	350	0
ENSG00000083457	ITGAE	86560	1179	7	429	505	0
ENSG00000083520	DIS3	29731	958	1	429	409	0
ENSG00000083535	PIBF1	234328	757	3	429	318	1
ENSG00000083544	TDRD3	177421	744	1	429	296	0
ENSG00000083635	NUFIP1	50222	495	4	352	218	0
ENSG00000083642	PDS5B	191567	1447	4	429	465	0
ENSG00000083720	OXCT1	140360	520	1	429	123	1
ENSG00000083750	RRAGB	41025	374	1	180	78	0
ENSG00000083782	EPYC	41290	322	NA	429	117	0
ENSG00000083799	CYLD	59849	956	6	429	299	1
ENSG00000083807	SLC27A5	19751	690	2	319	403	0
ENSG00000083812	ZNF324	8380	553	3	99	560	0
ENSG00000083814	ZNF671	7873	534	1	99	253	0
ENSG00000083817	ZNF416	7345	594	1	319	199	0
ENSG00000083828	ZNF586	50269	402	2	66	280	0
ENSG00000083838	ZNF446	7211	450	3	99	519	0
ENSG00000083844	ZNF264	31346	627	4	319	330	0
ENSG00000083845	RPS5	8406	225	4	99	64	0
ENSG00000083857	FAT1	136062	4588	30	429	2315	0
ENSG00000083896	YTHDC1	39703	735	3	429	237	0
ENSG00000083937	CHMP2B	28277	229	4	429	104	1
ENSG00000084070	SMAP2	69390	429	1	429	140	0
ENSG00000084072	PPIE	53221	314	NA	160	174	0
ENSG00000084073	ZMPSTE24	36133	475	1	429	212	1
ENSG00000084090	STARD7	23968	370	2	429	201	1
ENSG00000084092	NOA1	14256	698	4	429	303	0
ENSG00000084093	REST	58862	1097	6	429	539	1
ENSG00000084110	HAL	23703	657	1	429	344	1
ENSG00000084112	SSH1	79392	1049	4	429	604	0
ENSG00000084207	GSTP1	2914	210	NA	180	146	0
ENSG00000084234	APLP2	76657	763	2	429	402	0
ENSG00000084444	FAM234B	80806	622	NA	352	242	0
ENSG00000084453	SLCO1A2	130837	670	8	352	287	0
ENSG00000084463	WBP11	18896	641	2	429	172	1
ENSG00000084623	EIF3I	22990	438	2	429	312	0
ENSG00000084628	NKAIN1	60142	207	2	429	104	0
ENSG00000084636	COL16A1	51754	1604	11	429	674	0
ENSG00000084652	TXLNA	18610	546	1	429	181	0
ENSG00000084674	APOB	42644	4563	25	429	1734	1
ENSG00000084676	NCOA1	279448	1441	7	429	528	0
ENSG00000084693	AGBL5	18976	886	5	429	572	1
ENSG00000084710	EFR3B	117059	817	3	429	276	0
ENSG00000084731	KIF3C	55899	793	1	429	250	0
ENSG00000084733	RAB10	103370	200	NA	352	41	0
ENSG00000084734	GCKR	26845	625	6	99	320	0
ENSG00000084754	HADHA	54017	792	1	429	388	1
ENSG00000084764	MAPRE3	56582	281	1	429	79	0
ENSG00000084774	CAD	26574	2225	21	429	930	1
ENSG00000085063	CD59	33413	128	3	99	140	1
ENSG00000085117	CD82	54695	267	1	429	220	0
ENSG00000085185	BCORL1	75436	1785	7	429	633	1
ENSG00000085224	ATRX	281336	2492	12	429	1116	1
ENSG00000085231	AK6	18536	172	NA	429	82	0
ENSG00000085265	FCN1	14680	326	NA	99	154	0
ENSG00000085274	MYNN	16320	610	2	352	236	0
ENSG00000085276	MECOM	580205	1239	6	429	617	1
ENSG00000085365	SCAMP1	120122	338	6	352	140	0
ENSG00000085377	PREP	176792	710	2	429	230	0
ENSG00000085382	HACE1	131825	909	5	429	339	1
ENSG00000085415	SEH1L	39541	421	NA	429	184	0
ENSG00000085433	WDR47	71899	927	2	429	373	0
ENSG00000085449	WDFY1	69987	410	1	429	164	0
ENSG00000085465	OVGP1	13416	678	1	180	297	0
ENSG00000085491	SLC25A24	66300	477	3	319	265	1
ENSG00000085511	MAP3K4	125658	1608	5	429	524	0
ENSG00000085514	PILRA	31772	303	1	180	152	0
ENSG00000085552	IGSF9	18572	1179	7	429	517	0
ENSG00000085563	ABCB1	209464	1280	7	352	405	1
ENSG00000085644	ZNF213	7880	459	2	180	315	0
ENSG00000085662	AKR1B1	16744	316	5	319	153	0
ENSG00000085719	CPNE3	47063	537	3	429	261	0
ENSG00000085721	RRN3	34276	651	NA	429	362	0
ENSG00000085733	CTTN	38180	634	1	429	346	0
ENSG00000085741	WNT11	20177	354	1	429	165	0
ENSG00000085760	MTIF2	32648	727	9	429	433	0
ENSG00000085788	DDHD2	31251	711	3	429	397	1
ENSG00000085831	TTC39A	57858	613	2	429	388	0
ENSG00000085832	EPS15	165003	933	1	429	372	0
ENSG00000085840	ORC1	31594	861	7	429	335	1
ENSG00000085871	MGST2	74977	147	NA	352	66	0
ENSG00000085872	CHERP	24543	927	5	429	353	0
ENSG00000085978	ATG16L1	54869	624	3	429	251	0
ENSG00000085982	USP40	91256	1236	5	429	550	0
ENSG00000085998	POMGNT1	31622	748	1	429	397	1
ENSG00000085999	RAD54L	30780	747	4	429	505	1
ENSG00000086015	MAST2	232510	1798	13	429	774	0
ENSG00000086061	DNAJA1	14634	397	5	429	118	0
ENSG00000086062	B4GALT1	63274	398	3	429	173	1
ENSG00000086065	CHMP5	17190	219	NA	429	62	0
ENSG00000086102	NFX1	80641	1120	8	429	354	0
ENSG00000086159	AQP6	8456	282	NA	352	152	0
ENSG00000086189	DIMT1	56645	317	NA	429	168	0
ENSG00000086200	IPO11	215819	1015	6	429	401	0
ENSG00000086205	FOLH1	63510	750	NA	66	284	0
ENSG00000086232	EIF2AK1	36928	630	4	429	328	1
ENSG00000086288	NME8	51800	588	8	319	255	1
ENSG00000086289	EPDR1	31296	224	1	429	115	0
ENSG00000086300	SNX10	82521	223	1	352	107	1
ENSG00000086475	SEPHS1	30865	392	1	429	139	0
ENSG00000086504	MRPL28	4320	256	1	429	195	0
ENSG00000086506	HBQ1	720	142	NA	160	79	0
ENSG00000086544	ITPKC	23748	683	1	429	321	0
ENSG00000086548	CEACAM6	16681	344	3	99	145	1
ENSG00000086570	FAT2	87239	4349	19	429	1698	1
ENSG00000086589	RBM22	10270	420	1	429	153	0
ENSG00000086598	TMED2	14030	201	3	429	65	0
ENSG00000086619	ERO1B	66857	467	NA	429	163	0
ENSG00000086666	ZFAND6	78824	208	2	352	200	0
ENSG00000086696	HSD17B2	63281	387	3	352	506	0
ENSG00000086712	TXLNG	58085	528	6	429	125	0
ENSG00000086717	PPEF1	152012	653	2	429	130	0
ENSG00000086730	LAT2	20438	243	1	99	111	0
ENSG00000086758	HUWE1	154623	4374	30	429	815	1
ENSG00000086827	ZW10	40505	779	2	429	241	0
ENSG00000086848	ALG9	89386	618	3	429	350	1
ENSG00000086967	MYBPC2	33429	1141	5	429	529	0
ENSG00000086991	NOX4	171840	578	1	429	269	0
ENSG00000087008	ACOX3	74441	700	5	429	369	0
ENSG00000087053	MTMR2	102357	643	5	352	270	1
ENSG00000087074	PPP1R15A	3824	690	2	180	1249	0
ENSG00000087076	HSD17B14	23486	270	1	352	167	0
ENSG00000087077	TRIP6	6067	476	2	180	275	0
ENSG00000087085	ACHE	6135	617	5	429	428	0
ENSG00000087086	FTL	1570	175	1	352	81	1
ENSG00000087087	SRRT	13561	876	5	429	529	0
ENSG00000087088	BAX	6923	218	1	319	216	1
ENSG00000087095	NLK	153704	527	3	429	205	0
ENSG00000087111	PIGS	18149	594	3	429	604	1
ENSG00000087116	ADAMTS2	234608	1211	6	319	570	1
ENSG00000087128	TMPRSS11E	50141	423	1	319	171	0
ENSG00000087152	ATXN7L3	8079	354	5	429	153	0
ENSG00000087157	PGS1	46010	556	3	429	541	0
ENSG00000087191	PSMC5	4588	406	11	429	200	0
ENSG00000087206	UIMC1	101773	719	8	352	286	0
ENSG00000087237	CETP	21921	493	5	319	223	1
ENSG00000087245	MMP2	116537	660	3	429	360	1
ENSG00000087250	MT3	2004	113	NA	99	80	0
ENSG00000087253	LPCAT2	77594	544	1	429	225	0
ENSG00000087258	GNAO1	165955	354	9	429	310	1
ENSG00000087263	OGFOD1	27550	542	2	429	265	0
ENSG00000087266	SH3BP2	48011	618	5	429	499	1
ENSG00000087269	NOP14	25470	857	5	429	407	0
ENSG00000087274	ADD1	86218	799	5	429	519	1
ENSG00000087299	L2HGDH	74605	463	3	429	201	1
ENSG00000087301	TXNDC16	121909	825	7	352	360	0
ENSG00000087302	RTRAF	21148	244	NA	429	106	0
ENSG00000087303	NID2	64250	1375	8	429	626	0
ENSG00000087338	GMCL1	51724	515	NA	352	192	0
ENSG00000087365	SF3B2	16977	895	12	429	442	1
ENSG00000087448	KLHL42	22807	505	1	429	249	0
ENSG00000087460	GNAS	71474	1038	14	429	1294	1
ENSG00000087470	DNM1L	66352	749	14	429	272	1
ENSG00000087494	PTHLH	14649	209	1	429	190	1
ENSG00000087495	PHACTR3	270202	559	5	429	277	0
ENSG00000087502	ERGIC2	43820	377	4	429	176	0
ENSG00000087510	TFAP2C	9977	450	4	352	227	0
ENSG00000087586	AURKA	22947	403	1	352	182	1
ENSG00000087589	CASS4	48126	786	5	429	343	0
ENSG00000087842	PIR	108765	290	1	429	80	0
ENSG00000087884	AAMDC	97323	168	1	429	150	0
ENSG00000087903	RFX2	159455	723	1	429	472	0
ENSG00000087995	METTL2A	29488	378	NA	429	151	0
ENSG00000088002	SULT2B1	47251	365	1	352	187	1
ENSG00000088035	ALG6	70926	507	7	429	227	1
ENSG00000088038	CNOT3	17919	753	19	429	389	1
ENSG00000088053	GP6	24559	620	1	99	432	1
ENSG00000088179	PTPN4	224977	926	2	429	346	0
ENSG00000088205	DDX18	17686	670	1	429	257	0
ENSG00000088247	KHSRP	11709	747	3	429	487	0
ENSG00000088256	GNA11	29637	359	6	429	205	1
ENSG00000088280	ASAP3	55616	903	3	429	497	0
ENSG00000088298	EDEM2	31972	578	2	429	205	0
ENSG00000088305	DNMT3B	46974	853	5	429	340	1
ENSG00000088320	REM1	9607	298	NA	429	134	0
ENSG00000088325	TPX2	62534	783	4	352	257	0
ENSG00000088356	PDRG1	7709	133	NA	160	47	0
ENSG00000088367	EPB41L1	140089	1595	6	429	594	1
ENSG00000088386	SLC15A1	68871	708	5	429	291	0
ENSG00000088387	DOCK9	292916	2092	16	429	921	0
ENSG00000088448	ANKRD10	36529	420	NA	429	258	0
ENSG00000088451	TGDS	22098	350	NA	352	132	1
ENSG00000088538	DOCK3	709271	2030	14	429	646	1
ENSG00000088543	C3orf18	12959	162	1	429	97	0
ENSG00000088682	COQ9	13791	318	NA	429	244	1
ENSG00000088726	TMEM40	34750	233	NA	352	116	0
ENSG00000088727	KIF9	55056	790	2	429	385	0
ENSG00000088756	ARHGAP28	186000	729	5	352	455	0
ENSG00000088766	CRLS1	33950	301	1	429	137	1
ENSG00000088782	DEFB127	1709	99	NA	99	36	0
ENSG00000088808	PPP1R13B	114380	1090	7	429	581	0
ENSG00000088812	ATRN	180100	1429	7	429	474	0
ENSG00000088826	SMOX	38968	585	3	429	314	0
ENSG00000088827	SIGLEC1	25630	1709	10	352	845	0
ENSG00000088832	FKBP1A	24130	129	NA	429	129	0
ENSG00000088833	NSFL1C	24756	372	3	429	154	0
ENSG00000088836	SLC4A11	11768	918	8	429	595	1
ENSG00000088854	DNAAF9	158363	1177	NA	429	442	0
ENSG00000088876	ZNF343	42699	640	1	99	273	0
ENSG00000088881	EBF4	67328	602	2	352	358	0
ENSG00000088882	CPXM1	6553	734	2	99	298	0
ENSG00000088888	MAVS	29324	540	6	180	228	0
ENSG00000088899	LZTS3	10932	673	NA	429	408	0
ENSG00000088926	F11	23492	625	2	352	292	1
ENSG00000088930	XRN2	86494	950	2	319	274	0
ENSG00000088970	KIZ	120635	673	NA	319	465	1
ENSG00000088986	DYNLL1	28643	89	1	352	44	0
ENSG00000088992	TESC	60556	214	NA	429	125	0
ENSG00000089006	SNX5	27383	404	2	429	336	0
ENSG00000089009	RPL6	11972	288	2	429	173	0
ENSG00000089012	SIRPG	28627	387	2	160	242	0
ENSG00000089022	MAPKAPK5	59994	473	NA	429	202	1
ENSG00000089041	P2RX7	55156	595	2	352	287	0
ENSG00000089048	ESF1	70594	851	4	429	308	0
ENSG00000089050	RBBP9	10685	186	NA	160	70	0
ENSG00000089053	ANAPC5	53897	755	4	429	343	0
ENSG00000089057	SLC23A2	157937	650	5	429	210	0
ENSG00000089060	SLC8B1	38297	584	4	429	315	0
ENSG00000089063	TMEM230	44604	183	NA	352	128	0
ENSG00000089091	DZANK1	83816	777	2	429	423	0
ENSG00000089094	KDM2B	151927	1336	9	429	642	0
ENSG00000089101	CFAP61	308166	1237	NA	429	617	0
ENSG00000089116	LHX5	9838	402	1	429	149	0
ENSG00000089123	TASP1	249538	420	2	429	149	1
ENSG00000089127	OAS1	26212	414	1	160	606	1
ENSG00000089154	GCN1	67513	2671	NA	429	877	0
ENSG00000089157	RPLP0	4504	317	2	429	251	0
ENSG00000089159	PXN	55332	1081	3	429	661	0
ENSG00000089163	SIRT4	10928	314	1	429	159	0
ENSG00000089169	RPH3A	321817	694	8	429	365	0
ENSG00000089177	KIF16B	301344	1832	8	429	920	0
ENSG00000089195	TRMT6	13305	497	1	429	194	0
ENSG00000089199	CHGB	13843	677	5	319	354	0
ENSG00000089220	PEBP1	9460	187	NA	429	66	0
ENSG00000089225	TBX5	54511	518	2	429	254	1
ENSG00000089234	BRAP	43810	592	1	429	243	0
ENSG00000089248	ERP29	10023	261	1	352	253	0
ENSG00000089250	NOS1	153658	1468	8	429	502	1
ENSG00000089280	FUS	11466	527	2	429	255	1
ENSG00000089289	IGBP1	32877	339	4	352	83	1
ENSG00000089327	FXYD5	15146	194	6	160	187	0
ENSG00000089335	ZNF302	8755	443	NA	66	278	0
ENSG00000089351	GRAMD1A	31687	807	7	429	377	0
ENSG00000089356	FXYD3	8501	144	NA	180	206	0
ENSG00000089472	HEPH	106196	1158	5	319	431	0
ENSG00000089486	CDIP1	28104	208	NA	429	301	0
ENSG00000089505	CMTM1	12744	286	NA	180	292	0
ENSG00000089558	KCNH4	24251	1017	6	429	377	0
ENSG00000089597	GANAB	21894	966	7	429	406	1
ENSG00000089639	GMIP	14181	970	3	352	465	0
ENSG00000089682	RBM41	56937	437	NA	429	112	0
ENSG00000089685	BIRC5	11450	165	1	429	96	0
ENSG00000089692	LAG3	5935	525	2	180	313	0
ENSG00000089693	MLF2	18680	248	2	429	116	0
ENSG00000089723	OTUB2	22590	234	2	429	116	0
ENSG00000089737	DDX24	32915	859	6	429	441	0
ENSG00000089775	ZBTB25	56107	435	4	429	165	0
ENSG00000089818	NECAP1	20920	275	2	319	240	1
ENSG00000089820	ARHGAP4	18887	986	4	429	546	0
ENSG00000089847	ANKRD24	42125	1236	NA	429	941	0
ENSG00000089876	DHX32	44955	743	3	429	274	0
ENSG00000089902	RCOR1	137912	485	1	429	212	0
ENSG00000089916	GPATCH2L	62421	482	NA	429	345	0
ENSG00000090006	LTBP4	36652	1624	2	429	991	1
ENSG00000090013	BLVRB	17999	245	NA	429	241	0
ENSG00000090020	SLC9A1	56316	815	11	429	288	1
ENSG00000090054	SPTLC1	84266	504	1	429	197	1
ENSG00000090060	PAPOLA	64734	745	1	352	223	0
ENSG00000090061	CCNK	53620	580	4	429	210	1
ENSG00000090097	PCBP4	13715	403	3	429	223	0
ENSG00000090104	RGS1	4251	209	1	352	99	0
ENSG00000090238	YPEL3	4338	157	NA	180	87	0
ENSG00000090263	MRPS33	12342	106	1	352	56	0
ENSG00000090266	NDUFB2	26119	105	2	429	121	0
ENSG00000090273	NUDC	42538	331	2	429	132	0
ENSG00000090316	MAEA	50246	434	8	429	267	0
ENSG00000090339	ICAM1	15495	532	6	180	302	0
ENSG00000090372	STRN4	27370	760	2	429	528	0
ENSG00000090376	IRAK3	65408	596	2	429	255	0
ENSG00000090382	LYZ	5853	148	NA	352	81	1
ENSG00000090402	SI	99598	1827	13	429	766	1
ENSG00000090432	MUL1	8703	352	1	429	145	0
ENSG00000090447	TFAP4	15837	338	6	429	162	0
ENSG00000090470	PDCD7	16429	485	NA	429	275	0
ENSG00000090487	SPG21	26892	308	NA	429	209	1
ENSG00000090512	FETUB	16662	382	2	180	224	0
ENSG00000090520	DNAJB11	18397	358	NA	429	122	1
ENSG00000090530	P3H2	165606	708	NA	429	400	1
ENSG00000090534	THPO	9483	493	2	352	465	1
ENSG00000090539	CHRD	9775	955	4	429	404	0
ENSG00000090554	FLT3LG	12024	235	1	180	210	0
ENSG00000090565	RAB11FIP3	97362	801	2	429	445	0
ENSG00000090581	GNPTG	12447	333	3	429	308	1
ENSG00000090612	ZNF268	33337	947	NA	99	540	0
ENSG00000090615	GOLGA3	59967	1498	9	429	1156	0
ENSG00000090621	PABPC4	15974	660	3	429	440	0
ENSG00000090659	CD209	7541	404	1	99	350	0
ENSG00000090661	CERS4	53108	394	7	319	276	0
ENSG00000090674	MCOLN1	11385	580	3	429	266	1
ENSG00000090686	USP48	104897	1047	6	429	464	1
ENSG00000090776	EFNB1	13139	346	NA	429	83	1
ENSG00000090857	PDPR	48205	879	1	429	577	0
ENSG00000090861	AARS1	37597	999	NA	429	691	1
ENSG00000090863	GLG1	159687	1203	6	429	606	0
ENSG00000090889	KIF4A	130782	1232	4	352	245	1
ENSG00000090905	TNRC6A	96567	1962	13	429	848	1
ENSG00000090924	PLEKHG2	15746	1386	7	429	1018	1
ENSG00000090932	DLL3	9522	618	1	352	410	1
ENSG00000090971	NAT14	2378	206	NA	429	273	0
ENSG00000090975	PITPNM2	167610	1349	7	429	591	0
ENSG00000090989	EXOC1	51438	894	1	429	267	0
ENSG00000091009	RBM27	85618	1060	5	429	335	0
ENSG00000091010	POU4F3	2889	338	2	429	140	1
ENSG00000091039	OSBPL8	208009	889	2	429	377	0
ENSG00000091073	DTX2	44290	622	NA	429	631	0
ENSG00000091106	NLRC4	41279	1024	8	352	311	1
ENSG00000091127	PUS7	82606	661	2	429	259	1
ENSG00000091128	LAMB4	106808	1761	11	429	717	0
ENSG00000091129	NRCAM	308787	1304	3	429	509	1
ENSG00000091136	LAMB1	79414	1786	19	429	949	1
ENSG00000091137	SLC26A4	56981	780	5	429	404	1
ENSG00000091138	SLC26A3	37758	764	5	429	280	1
ENSG00000091140	DLD	40566	509	NA	429	164	1
ENSG00000091157	WDR7	378450	1490	9	429	536	0
ENSG00000091164	TXNL1	48450	289	1	429	148	0
ENSG00000091181	IL5RA	44050	420	2	319	206	0
ENSG00000091262	ABCC6	73929	1503	6	429	747	1
ENSG00000091317	CMTM6	21540	183	NA	352	80	0
ENSG00000091409	ITGA6	78873	1130	9	429	413	1
ENSG00000091428	RAPGEF4	317048	1011	6	429	360	0
ENSG00000091436	MAP3K20	192169	800	NA	429	313	1
ENSG00000091482	SMPX	52138	88	NA	352	17	1
ENSG00000091483	FH	22204	510	1	429	207	1
ENSG00000091490	SEL1L3	116162	1132	4	352	532	0
ENSG00000091513	TF	50248	698	5	429	397	1
ENSG00000091527	CDV3	16575	258	1	352	171	0
ENSG00000091536	MYO15A	71044	3530	13	429	1662	1
ENSG00000091542	ALKBH5	26320	394	NA	352	183	0
ENSG00000091583	APOH	35911	345	2	319	212	0
ENSG00000091592	NLRP1	119793	1477	12	99	924	1
ENSG00000091622	PITPNM3	105292	974	5	352	388	1
ENSG00000091640	SPAG7	8591	227	NA	160	165	0
ENSG00000091651	ORC6	8735	252	1	352	138	1
ENSG00000091656	ZFHX4	186034	3616	7	429	1818	1
ENSG00000091664	SLC17A6	41122	582	5	429	167	0
ENSG00000091704	CPA1	7614	419	3	429	235	1
ENSG00000091732	ZC3HC1	33164	502	4	429	229	0
ENSG00000091831	ESR1	412778	595	3	429	342	1
ENSG00000091844	RGS17	126823	210	1	352	62	0
ENSG00000091879	ANGPT2	63758	496	6	429	242	1
ENSG00000091947	TMEM101	11963	257	1	429	187	0
ENSG00000091972	CD200	29656	294	1	319	152	0
ENSG00000091986	CCDC80	44346	950	1	429	485	0
ENSG00000092009	CMA1	2912	247	NA	160	137	0
ENSG00000092010	PSME1	2796	250	1	352	148	0
ENSG00000092020	PPP2R3C	36981	453	3	429	289	1
ENSG00000092036	HAUS4	10926	363	NA	180	189	0
ENSG00000092051	JPH4	10752	628	1	352	242	0
ENSG00000092054	MYH7	22920	1935	12	352	682	1
ENSG00000092067	CEBPE	1949	281	NA	352	118	1
ENSG00000092068	SLC7A8	58365	535	1	429	341	0
ENSG00000092094	OSGEP	8411	335	3	429	163	1
ENSG00000092096	SLC22A17	6598	649	1	319	364	0
ENSG00000092098	RNF31	13920	1072	8	429	629	0
ENSG00000092108	SCFD1	115390	642	3	429	334	0
ENSG00000092140	G2E3	60906	736	5	352	232	0
ENSG00000092148	HECTD1	107686	2610	22	429	892	0
ENSG00000092199	HNRNPC	60358	306	1	352	199	0
ENSG00000092200	RPGRIP1	71218	1286	7	352	644	1
ENSG00000092201	SUPT16H	32543	1047	7	429	289	1
ENSG00000092203	TOX4	22420	621	NA	429	322	0
ENSG00000092208	GEMIN2	22688	275	1	352	207	0
ENSG00000092295	TGM1	14063	817	8	429	552	1
ENSG00000092330	TINF2	3198	451	1	180	361	1
ENSG00000092345	DAZL	73556	315	1	429	109	0
ENSG00000092377	TBL1Y	180997	522	NA	66	47	1
ENSG00000092421	SEMA6A	131268	1047	8	429	515	0
ENSG00000092439	TRPM7	129639	1865	14	429	624	1
ENSG00000092445	TYRO3	24377	890	3	429	435	0
ENSG00000092470	WDR76	41410	626	3	429	262	0
ENSG00000092529	CAPN3	52822	821	NA	429	637	1
ENSG00000092531	SNAP23	38674	211	NA	429	147	0
ENSG00000092607	TBX15	106510	602	1	429	246	1
ENSG00000092621	PHGDH	95779	533	NA	352	405	1
ENSG00000092758	COL9A3	24109	684	4	429	420	1
ENSG00000092820	EZR	53620	586	8	429	223	0
ENSG00000092841	MYL6	4640	238	2	99	176	0
ENSG00000092847	AGO1	51150	891	15	429	278	1
ENSG00000092850	TEKT2	4181	430	3	352	204	0
ENSG00000092853	CLSPN	49749	1339	2	429	432	0
ENSG00000092871	RFFL	83329	363	NA	429	182	0
ENSG00000092929	UNC13D	17179	1142	4	429	826	1
ENSG00000092931	MFSD11	42952	449	1	429	269	0
ENSG00000092964	DPYSL2	144144	677	6	429	264	0
ENSG00000092969	TGFB2	99283	442	3	429	138	1
ENSG00000092978	GPATCH2	204098	528	4	429	189	0
ENSG00000093000	NUP50	24092	468	3	429	214	0
ENSG00000093009	CDC45	41155	598	2	429	319	1
ENSG00000093010	COMT	28203	302	2	352	289	1
ENSG00000093072	ADA2	79445	511	NA	429	367	1
ENSG00000093144	ECHDC1	54897	341	1	429	262	0
ENSG00000093167	LRRFIP2	123704	721	6	429	307	0
ENSG00000093183	SEC22C	53076	303	2	429	208	0
ENSG00000093217	XYLB	73853	555	5	429	271	0
ENSG00000094631	HDAC6	23589	1215	2	429	313	1
ENSG00000094661	OR1I1	10759	355	NA	99	132	0
ENSG00000094755	GABRP	34171	440	4	429	219	0
ENSG00000094796	KRT31	3887	416	2	180	206	0
ENSG00000094804	CDC6	16778	560	1	429	240	1
ENSG00000094841	UPRT	148485	309	1	429	74	0
ENSG00000094880	CDC23	25673	597	6	429	260	0
ENSG00000094914	AAAS	17298	546	6	429	285	1
ENSG00000094916	CBX5	49180	191	5	429	51	0
ENSG00000094963	FMO2	27386	535	3	352	231	0
ENSG00000094975	SUCO	79484	1405	1	429	707	0
ENSG00000095002	MSH2	260027	938	7	429	450	1
[truncated: 17,666 more rows]
